# Supplementary material for: Transcriptional profiling of human macrophages during infection with Bordetella pertussis
Source: RNA Biol. 2020 Feb 19;17(5):731–42. doi: 10.1080/15476286.2020.1727694 (PMC7237194; doi:10.1080/15476286.2020.1727694)
Supplement: Supplemental Material [file krnb-17-05-1727694-s001.zip]

Archive with 8 entries (7 files):
- Supplementary information/
- Supplementary information/Petrackova et al Suppl figures.pptx
- Supplementary information/Supplementary figure legends.docx
- Supplementary information/Table S1 final.xlsx
- Supplementary information/Table S2_final.xlsx
- Supplementary information/Table S3 final.xlsx
- Supplementary information/Table S4_final.xlsx
- Supplementary information/Table S5 final.xlsx
