# Supplementary material for: Transcriptional profiling of human macrophages during infection with Bordetella pertussis
Source: RNA Biol. 2020 Feb 19;17(5):731–42. doi: 10.1080/15476286.2020.1727694 (PMC7237194; doi:10.1080/15476286.2020.1727694)
Supplement: Supplemental Material [file krnb-17-05-1727694-s001.zip › Supplementary information/Table S1 final.xlsx]

## Sheet: Table S1
Table S1
List of THP-1 genes significantly (|log2FC| ≥ 1; corrected p-value < 0.05) modulated 6 h pi
Gene ID	log2FC	p-value	corrected p-value	Name	Uniprot	Gene type	Annotation
ENSG00000128271	10.2739	1.16e-28	2.23e-24	ADORA2A	B3KVQ4	protein_coding	adenosine A2a receptor [Source:HGNC Symbol;Acc:HGNC:263]
ENSG00000206073	10.1044	2.75e-21	6.58e-18	SERPINB4	P48594	protein_coding	serpin family B member 4 [Source:HGNC Symbol;Acc:HGNC:10570]
ENSG00000121594	9.81321	4.95e-20	7.92e-17	CD80	A0N0P2	protein_coding	CD80 molecule [Source:HGNC Symbol;Acc:HGNC:1700]
ENSG00000177272	9.32965	5.59e-18	6.31e-15	KCNA3	P22001	protein_coding	potassium voltage-gated channel subfamily A member 3 [Source:HGNC Symbol;Acc:HGNC:6221]
ENSG00000126353	8.95049	9.11e-23	3.5e-19	CCR7	P32248	protein_coding	C-C motif chemokine receptor 7 [Source:HGNC Symbol;Acc:HGNC:1608]
ENSG00000151025	8.81593	7.45e-16	5.11e-13	GPR158	Q5T848	protein_coding	G protein-coupled receptor 158 [Source:HGNC Symbol;Acc:HGNC:23689]
ENSG00000169067	8.43238	1.69e-20	3.25e-17	ACTBL2	Q562R1	protein_coding	actin, beta like 2 [Source:HGNC Symbol;Acc:HGNC:17780]
ENSG00000115008	8.43008	6.77e-27	4.33e-23	IL1A	P01583	protein_coding	interleukin 1 alpha [Source:HGNC Symbol;Acc:HGNC:5991]
ENSG00000204778	8.35532	5.13e-14	2.29e-11	NA	NA	unprocessed_pseudogene	COBW domain containing 4 pseudogene [Source:HGNC Symbol;Acc:HGNC:18520]
ENSG00000140519	8.33353	4.54e-20	7.92e-17	RHCG	Q9UBD6	protein_coding	Rh family C glycoprotein [Source:HGNC Symbol;Acc:HGNC:18140]
ENSG00000253861	8.17665	2.57e-13	1.07e-10	NA	NA	processed_pseudogene	solute carrier family 2 member 3 pseudogene 1 [Source:HGNC Symbol;Acc:HGNC:11008]
ENSG00000110944	8.13229	4.55e-28	4.37e-24	IL23A	Q9NPF7	protein_coding	interleukin 23 subunit alpha [Source:HGNC Symbol;Acc:HGNC:15488]
ENSG00000103569	8.11519	4.28e-13	1.67e-10	AQP9	H0YK62	protein_coding	aquaporin 9 [Source:HGNC Symbol;Acc:HGNC:643]
ENSG00000181333	8.03676	8.51e-13	3.08e-10	HEPHL1	Q6MZM0	protein_coding	hephaestin like 1 [Source:HGNC Symbol;Acc:HGNC:30477]
ENSG00000164400	8.02258	4.19e-21	8.92e-18	CSF2	P04141	protein_coding	colony stimulating factor 2 [Source:HGNC Symbol;Acc:HGNC:2434]
ENSG00000144452	8.01801	9.91e-13	3.52e-10	ABCA12	B3KVV3	protein_coding	ATP binding cassette subfamily A member 12 [Source:HGNC Symbol;Acc:HGNC:14637]
ENSG00000197083	7.99352	1.23e-12	4.21e-10	NA	NA	transcribed_unprocessed_pseudogene	zinc finger protein 300 pseudogene 1 [Source:HGNC Symbol;Acc:HGNC:27032]
ENSG00000274588	7.98781	1.3e-12	4.29e-10	DGKK	Q5KSL6	protein_coding	diacylglycerol kinase kappa [Source:HGNC Symbol;Acc:HGNC:32395]
ENSG00000176907	7.73851	7.28e-20	1.07e-16	TCIM	Q9NR00	protein_coding	transcriptional and immune response regulator [Source:HGNC Symbol;Acc:HGNC:1357]
ENSG00000108342	7.44049	1.24e-10	2.73e-08	CSF3	P09919	protein_coding	colony stimulating factor 3 [Source:HGNC Symbol;Acc:HGNC:2438]
ENSG00000115607	7.38971	1.85e-10	3.85e-08	IL18RAP	O95256	protein_coding	interleukin 18 receptor accessory protein [Source:HGNC Symbol;Acc:HGNC:5989]
ENSG00000260537	7.34761	2.63e-10	5.25e-08	NA	NA	protein_coding	novel protein, DDX19B and DDX19A readthrough
ENSG00000137285	7.32725	3.04e-10	5.95e-08	TUBB2B	Q9BVA1	protein_coding	tubulin beta 2B class IIb [Source:HGNC Symbol;Acc:HGNC:30829]
ENSG00000143184	7.30474	3.63e-10	6.89e-08	XCL1	P47992	protein_coding	X-C motif chemokine ligand 1 [Source:HGNC Symbol;Acc:HGNC:10645]
ENSG00000003989	7.17282	1e-09	1.81e-07	SLC7A2	P52569	protein_coding	solute carrier family 7 member 2 [Source:HGNC Symbol;Acc:HGNC:11060]
ENSG00000124875	7.1029	3.3e-23	1.58e-19	CXCL6	P80162	protein_coding	C-X-C motif chemokine ligand 6 [Source:HGNC Symbol;Acc:HGNC:10643]
ENSG00000259834	7.06783	2.54e-18	3.24e-15	NA	NA	lincRNA	novel transcript
ENSG00000237927	7.04306	2.62e-09	4.34e-07	LOC105378085	NA	lincRNA
ENSG00000227422	7.00021	3.74e-09	5.74e-07	NA	NA	processed_transcript	DDR1 divergent transcript [Source:HGNC Symbol;Acc:HGNC:28694]
ENSG00000274332	6.96231	5e-09	7.55e-07	LRRC37A2	A6NM11	protein_coding	leucine rich repeat containing 37 member A2 [Source:HGNC Symbol;Acc:HGNC:32404]
ENSG00000234431	6.84333	1.11e-08	1.55e-06	NA	NA	3prime_overlapping_ncRNA	novel transcript
ENSG00000115604	6.75965	7.28e-22	2.33e-18	IL18R1	Q13478	protein_coding	interleukin 18 receptor 1 [Source:HGNC Symbol;Acc:HGNC:5988]
ENSG00000275313	6.71118	2.83e-08	3.62e-06	CCL4L2	Q8NHW4	protein_coding	C-C motif chemokine ligand 4 like 2 [Source:HGNC Symbol;Acc:HGNC:24066]
ENSG00000078081	6.5988	8.97e-22	2.46e-18	LAMP3	Q9UQV4	protein_coding	lysosomal associated membrane protein 3 [Source:HGNC Symbol;Acc:HGNC:14582]
ENSG00000131203	6.56902	9.8e-18	1.04e-14	IDO1	P14902	protein_coding	indoleamine 2,3-dioxygenase 1 [Source:HGNC Symbol;Acc:HGNC:6059]
ENSG00000111780	6.52643	1.03e-07	1.15e-05	NA	NA	protein_coding	novel protein
ENSG00000117600	6.5239	1.4e-12	4.55e-10	PLPPR4	Q7Z2D5	protein_coding	phospholipid phosphatase related 4 [Source:HGNC Symbol;Acc:HGNC:23496]
ENSG00000256514	6.46031	1.57e-07	1.66e-05	NA	NA	protein_coding	novel protein
ENSG00000150361	6.44389	1.72e-07	1.79e-05	KLHL1	B7Z3I8	protein_coding	kelch like family member 1 [Source:HGNC Symbol;Acc:HGNC:6352]
ENSG00000169194	6.44389	1.72e-07	1.79e-05	IL13	P35225	protein_coding	interleukin 13 [Source:HGNC Symbol;Acc:HGNC:5973]
ENSG00000168079	6.44042	1.75e-07	1.82e-05	SCARA5	Q6ZMJ2	protein_coding	scavenger receptor class A member 5 [Source:HGNC Symbol;Acc:HGNC:28701]
ENSG00000125551	6.39709	2.41e-07	2.4e-05	PLGLB2	Q02325	protein_coding	plasminogen-like B2 [Source:HGNC Symbol;Acc:HGNC:9073]
ENSG00000165379	6.23289	8.54e-17	7.45e-14	LRFN5	G3V364	protein_coding	leucine rich repeat and fibronectin type III domain containing 5 [Source:HGNC Symbol;Acc:HGNC:20360]
ENSG00000227230	6.20043	7.9e-07	6.8e-05	NA	NA	antisense	novel transcript
ENSG00000162897	6.17926	9.24e-07	7.88e-05	FCAMR	Q8WWV6	protein_coding	Fc fragment of IgA and IgM receptor [Source:HGNC Symbol;Acc:HGNC:24692]
ENSG00000148053	6.12287	4.6e-11	1.21e-08	NTRK2	Q16620	protein_coding	neurotrophic receptor tyrosine kinase 2 [Source:HGNC Symbol;Acc:HGNC:8032]
ENSG00000173918	6.11959	8.07e-16	5.16e-13	C1QTNF1	Q9BXJ1	protein_coding	C1q and TNF related 1 [Source:HGNC Symbol;Acc:HGNC:14324]
ENSG00000283217	6.10783	1.4e-06	0.000112046	NA	NA	lincRNA	novel transcript
ENSG00000115461	6.03335	9.7e-11	2.19e-08	IGFBP5	A0A024R433	protein_coding	insulin like growth factor binding protein 5 [Source:HGNC Symbol;Acc:HGNC:5474]
ENSG00000160185	5.97493	2.97e-06	0.000220301	UBASH3A	P57075	protein_coding	ubiquitin associated and SH3 domain containing A [Source:HGNC Symbol;Acc:HGNC:12462]
ENSG00000137265	5.92204	3.47e-16	2.66e-13	IRF4	Q15306	protein_coding	interferon regulatory factor 4 [Source:HGNC Symbol;Acc:HGNC:6119]
ENSG00000108702	5.91531	7.73e-16	5.11e-13	CCL1	P22362	protein_coding	C-C motif chemokine ligand 1 [Source:HGNC Symbol;Acc:HGNC:10609]
ENSG00000196862	5.89043	4.68e-06	0.000325254	RGPD4	Q7Z3J3	protein_coding	RANBP2-like and GRIP domain containing 4 [Source:HGNC Symbol;Acc:HGNC:32417]
ENSG00000166396	5.87841	7.17e-17	6.88e-14	SERPINB7	O75635	protein_coding	serpin family B member 7 [Source:HGNC Symbol;Acc:HGNC:13902]
ENSG00000123610	5.86406	3.23e-17	3.27e-14	TNFAIP6	P98066	protein_coding	TNF alpha induced protein 6 [Source:HGNC Symbol;Acc:HGNC:11898]
ENSG00000136688	5.80375	4.71e-13	1.77e-10	IL36G	Q9NZH8	protein_coding	interleukin 36 gamma [Source:HGNC Symbol;Acc:HGNC:15741]
ENSG00000186891	5.6971	1.54e-09	2.74e-07	TNFRSF18	Q9Y5U5	protein_coding	TNF receptor superfamily member 18 [Source:HGNC Symbol;Acc:HGNC:11914]
ENSG00000145908	5.68215	1.43e-12	4.59e-10	ZNF300	Q96RE9	protein_coding	zinc finger protein 300 [Source:HGNC Symbol;Acc:HGNC:13091]
ENSG00000023445	5.67866	1.52e-18	2.08e-15	BIRC3	Q13489	protein_coding	baculoviral IAP repeat containing 3 [Source:HGNC Symbol;Acc:HGNC:591]
ENSG00000274434	5.64796	1.76e-05	0.00107595	NA	NA	lincRNA	novel transcript
ENSG00000163673	5.63045	1.9e-05	0.00114367	DCLK3	B3KVM3	protein_coding	doublecortin like kinase 3 [Source:HGNC Symbol;Acc:HGNC:19005]
ENSG00000277443	5.62074	3.22e-18	3.87e-15	MARCKS	P29966	protein_coding	myristoylated alanine rich protein kinase C substrate [Source:HGNC Symbol;Acc:HGNC:6759]
ENSG00000081041	5.57877	1.43e-16	1.14e-13	CXCL2	A0A024RDD9	protein_coding	C-X-C motif chemokine ligand 2 [Source:HGNC Symbol;Acc:HGNC:4603]
ENSG00000205755	5.56186	2.39e-15	1.27e-12	CRLF2	Q9HC73	protein_coding	cytokine receptor like factor 2 [Source:HGNC Symbol;Acc:HGNC:14281]
ENSG00000123689	5.55239	2.57e-14	1.26e-11	G0S2	P27469	protein_coding	G0/G1 switch 2 [Source:HGNC Symbol;Acc:HGNC:30229]
ENSG00000145777	5.54795	8.24e-17	7.45e-14	TSLP	Q969D9	protein_coding	thymic stromal lymphopoietin [Source:HGNC Symbol;Acc:HGNC:30743]
ENSG00000232258	5.53613	5.36e-09	7.97e-07	TMEM114	B3SHH9	protein_coding	transmembrane protein 114 [Source:HGNC Symbol;Acc:HGNC:33227]
ENSG00000211689	5.51968	6.19e-09	9.14e-07	TARP	A2JGV3	TR_C_gene	T cell receptor gamma constant 1 [Source:HGNC Symbol;Acc:HGNC:12275]
ENSG00000108691	5.50272	1.51e-15	8.45e-13	CCL2	P13500	protein_coding	C-C motif chemokine ligand 2 [Source:HGNC Symbol;Acc:HGNC:10618]
ENSG00000277398	5.44681	4.59e-05	0.00244194	LILRA1	O75019	protein_coding	leukocyte immunoglobulin like receptor A1 [Source:HGNC Symbol;Acc:HGNC:6602]
ENSG00000005001	5.44137	1.71e-10	3.6e-08	PRSS22	Q9GZN4	protein_coding	serine protease 22 [Source:HGNC Symbol;Acc:HGNC:14368]
ENSG00000232326	5.40489	1.54e-15	8.45e-13	TAP2	Q03519	protein_coding	transporter 2, ATP binding cassette subfamily B member [Source:HGNC Symbol;Acc:HGNC:44]
ENSG00000136244	5.32571	2.71e-08	3.48e-06	IL6	B4DVM1	protein_coding	interleukin 6 [Source:HGNC Symbol;Acc:HGNC:6018]
ENSG00000277943	5.29735	9.44e-17	7.88e-14	CCL4	P13236	protein_coding	C-C motif chemokine ligand 4 [Source:HGNC Symbol;Acc:HGNC:10630]
ENSG00000282518	5.28859	9.79e-05	0.00471799	LOC101929823	NA	lincRNA
ENSG00000224846	5.27628	3.84e-08	4.73e-06	LOC105374888	NA	antisense
ENSG00000157219	5.26389	0.000106884	0.00507394	HTR5A	A4D2N2	protein_coding	5-hydroxytryptamine receptor 5A [Source:HGNC Symbol;Acc:HGNC:5300]
ENSG00000163739	5.25951	5.89e-16	4.18e-13	CXCL1	P09341	protein_coding	C-X-C motif chemokine ligand 1 [Source:HGNC Symbol;Acc:HGNC:4602]
ENSG00000171951	5.2513	1.09e-15	6.55e-13	SCG2	P13521	protein_coding	secretogranin II [Source:HGNC Symbol;Acc:HGNC:10575]
ENSG00000184557	5.22983	9.76e-16	6.04e-13	SOCS3	O14543	protein_coding	suppressor of cytokine signaling 3 [Source:HGNC Symbol;Acc:HGNC:19391]
ENSG00000267712	5.087	4.81e-11	1.25e-08	LINC01539	NA	lincRNA	long intergenic non-protein coding RNA 1539 [Source:HGNC Symbol;Acc:HGNC:51307]
ENSG00000169429	5.07656	5.26e-16	3.88e-13	CXCL8	A0A024RDA5	protein_coding	C-X-C motif chemokine ligand 8 [Source:HGNC Symbol;Acc:HGNC:6025]
ENSG00000188582	5.04156	2.12e-07	2.12e-05	PAQR9	Q6ZVX9	protein_coding	progestin and adipoQ receptor family member 9 [Source:HGNC Symbol;Acc:HGNC:30131]
ENSG00000276125	5.02773	1.23e-15	7.12e-13	CCL4L2	Q8NHW4	protein_coding	C-C motif chemokine ligand 4 like 2 [Source:HGNC Symbol;Acc:HGNC:24066]
ENSG00000181634	4.98037	5.82e-15	3.02e-12	TNFSF15	O95150	protein_coding	TNF superfamily member 15 [Source:HGNC Symbol;Acc:HGNC:11931]
ENSG00000168994	4.92972	2.3e-13	9.8e-11	PXDC1	Q5TGL8	protein_coding	PX domain containing 1 [Source:HGNC Symbol;Acc:HGNC:21361]
ENSG00000161835	4.90941	5.15e-07	4.76e-05	GRASP	Q7Z6J2	protein_coding	general receptor for phosphoinositides 1 associated scaffold protein [Source:HGNC Symbol;Acc:HGNC:18707]
ENSG00000233834	4.8726	1.65e-09	2.88e-07	LOC100506098	NA	processed_transcript
ENSG00000105246	4.86174	2.82e-14	1.32e-11	EBI3	Q14213	protein_coding	Epstein-Barr virus induced 3 [Source:HGNC Symbol;Acc:HGNC:3129]
ENSG00000070193	4.86016	7.31e-07	6.34e-05	FGF10	O15520	protein_coding	fibroblast growth factor 10 [Source:HGNC Symbol;Acc:HGNC:3666]
ENSG00000115363	4.7829	7.22e-11	1.75e-08	EVA1A	Q9H8M9	protein_coding	eva-1 homolog A, regulator of programmed cell death [Source:HGNC Symbol;Acc:HGNC:25816]
ENSG00000212743	4.72501	5.32e-08	6.46e-06	NA	NA	lincRNA	novel transcript
ENSG00000128917	4.68671	1.53e-12	4.82e-10	DLL4	Q9NR61	protein_coding	delta like canonical Notch ligand 4 [Source:HGNC Symbol;Acc:HGNC:2910]
ENSG00000277632	4.68187	2.7e-14	1.29e-11	CCL3	A0N0R1	protein_coding	C-C motif chemokine ligand 3 [Source:HGNC Symbol;Acc:HGNC:10627]
ENSG00000049249	4.64418	4.88e-14	2.23e-11	TNFRSF9	Q07011	protein_coding	TNF receptor superfamily member 9 [Source:HGNC Symbol;Acc:HGNC:11924]
ENSG00000234263	4.6159	1.19e-07	1.29e-05	LOC101928461	NA	antisense
ENSG00000275302	4.51113	7.09e-11	1.75e-08	CCL4	P13236	protein_coding	C-C motif chemokine ligand 4 [Source:HGNC Symbol;Acc:HGNC:10630]
ENSG00000163734	4.49168	1.25e-12	4.21e-10	CXCL3	P19876	protein_coding	C-X-C motif chemokine ligand 3 [Source:HGNC Symbol;Acc:HGNC:4604]
ENSG00000122641	4.48047	1.88e-13	8.19e-11	INHBA	A4D1W7	protein_coding	inhibin subunit beta A [Source:HGNC Symbol;Acc:HGNC:6066]
ENSG00000114529	4.47945	9.33e-11	2.16e-08	C3orf52	Q5BVD1	protein_coding	chromosome 3 open reading frame 52 [Source:HGNC Symbol;Acc:HGNC:26255]
ENSG00000138378	4.44901	1.06e-12	3.7e-10	STAT4	Q14765	protein_coding	signal transducer and activator of transcription 4 [Source:HGNC Symbol;Acc:HGNC:11365]
ENSG00000277768	4.43337	3.81e-13	1.52e-10	CCL3L1	P16619	protein_coding	C-C motif chemokine ligand 3 like 3 [Source:HGNC Symbol;Acc:HGNC:30554]
ENSG00000185433	4.42377	5.85e-08	7.02e-06	LINC00158	NA	lincRNA	long intergenic non-protein coding RNA 158 [Source:HGNC Symbol;Acc:HGNC:1283]
ENSG00000213443	4.41006	8.25e-11	1.93e-08	NA	NA	processed_pseudogene	nucleophosmin (nucleolar phosphoprotein B23, numatrin) (NPM1) pseudogene
ENSG00000226097	4.40966	1.23e-05	0.000777007	LOC101927769	NA	lincRNA
ENSG00000162643	4.38669	1.38e-05	0.000861434	WDR63	Q8IWG1	protein_coding	WD repeat domain 63 [Source:HGNC Symbol;Acc:HGNC:30711]
ENSG00000138685	4.38147	8.12e-13	3e-10	FGF2	A0A087WUF6	protein_coding	fibroblast growth factor 2 [Source:HGNC Symbol;Acc:HGNC:3676]
ENSG00000133636	4.35576	7.65e-07	6.61e-05	NTS	P30990	protein_coding	neurotensin [Source:HGNC Symbol;Acc:HGNC:8038]
ENSG00000253831	4.33673	3.38e-12	1e-09	ETV3L	Q6ZN32	protein_coding	ETS variant 3 like [Source:HGNC Symbol;Acc:HGNC:33834]
ENSG00000104321	4.31521	1e-06	8.49e-05	TRPA1	O75762	protein_coding	transient receptor potential cation channel subfamily A member 1 [Source:HGNC Symbol;Acc:HGNC:497]
ENSG00000125845	4.28684	1.89e-12	5.85e-10	BMP2	C8C060	protein_coding	bone morphogenetic protein 2 [Source:HGNC Symbol;Acc:HGNC:1069]
ENSG00000235947	4.27618	1.3e-06	0.000105958	EGOT	NA	lincRNA	eosinophil granule ontogeny transcript [Source:HGNC Symbol;Acc:HGNC:37129]
ENSG00000282604	4.23822	5.54e-08	6.68e-06	CCL4L2	Q8NHW4	protein_coding	C-C motif chemokine ligand 4 like 2 [Source:HGNC Symbol;Acc:HGNC:24066]
ENSG00000224039	4.23741	3.73e-09	5.74e-07	NA	NA	unprocessed_pseudogene	chromodomain Y-like pseudogene 1 [Source:HGNC Symbol;Acc:HGNC:52805]
ENSG00000253522	4.227	3.44e-12	1e-09	MIR3142HG	NA	lincRNA	MIR3142 host gene [Source:HGNC Symbol;Acc:HGNC:51944]
ENSG00000164176	4.20823	1.26e-10	2.74e-08	EDIL3	O43854	protein_coding	EGF like repeats and discoidin domains 3 [Source:HGNC Symbol;Acc:HGNC:3173]
ENSG00000261040	4.1914	4.25e-05	0.00228913	WFDC21P	NA	transcribed_unitary_pseudogene	WAP four-disulfide core domain 21, pseudogene [Source:HGNC Symbol;Acc:HGNC:50357]
ENSG00000056558	4.19087	3.43e-12	1e-09	TRAF1	Q13077	protein_coding	TNF receptor associated factor 1 [Source:HGNC Symbol;Acc:HGNC:12031]
ENSG00000236708	4.17712	4.54e-05	0.00242189	NA	NA	antisense	novel transcript
ENSG00000273124	4.17347	4.62e-05	0.00245014	NA	NA	lincRNA	novel transcript
ENSG00000128342	4.17138	3.54e-09	5.57e-07	LIF	P15018	protein_coding	LIF, interleukin 6 family cytokine [Source:HGNC Symbol;Acc:HGNC:6596]
ENSG00000132639	4.14587	3.91e-10	7.35e-08	SNAP25	P60880	protein_coding	synaptosome associated protein 25 [Source:HGNC Symbol;Acc:HGNC:11132]
ENSG00000149798	4.14158	1.29e-10	2.75e-08	CDC42EP2	O14613	protein_coding	CDC42 effector protein 2 [Source:HGNC Symbol;Acc:HGNC:16263]
ENSG00000275824	4.13786	7.99e-11	1.89e-08	CCL4	P13236	protein_coding	C-C motif chemokine ligand 4 [Source:HGNC Symbol;Acc:HGNC:10630]
ENSG00000184588	4.13153	7.05e-12	2.05e-09	PDE4B	Q07343	protein_coding	phosphodiesterase 4B [Source:HGNC Symbol;Acc:HGNC:8781]
ENSG00000138759	4.1221	5.43e-07	4.98e-05	FRAS1	Q86XX4	protein_coding	Fraser extracellular matrix complex subunit 1 [Source:HGNC Symbol;Acc:HGNC:19185]
ENSG00000282937	4.08376	6.18e-08	7.36e-06	PRSS22	Q9GZN4	protein_coding	serine protease 22 [Source:HGNC Symbol;Acc:HGNC:14368]
ENSG00000185215	4.07443	9.33e-12	2.63e-09	TNFAIP2	Q03169	protein_coding	TNF alpha induced protein 2 [Source:HGNC Symbol;Acc:HGNC:11895]
ENSG00000276085	4.06049	1.1e-11	3.06e-09	CCL3L1	P16619	protein_coding	C-C motif chemokine ligand 3 like 1 [Source:HGNC Symbol;Acc:HGNC:10628]
ENSG00000136160	4.04029	2.15e-09	3.65e-07	EDNRB	P24530	protein_coding	endothelin receptor type B [Source:HGNC Symbol;Acc:HGNC:3180]
ENSG00000171811	4.03741	9.45e-05	0.00460197	CFAP46	Q8IYW2	protein_coding	cilia and flagella associated protein 46 [Source:HGNC Symbol;Acc:HGNC:25247]
ENSG00000280563	4.03388	9.59e-05	0.00463509	NXN	Q6DKJ4	protein_coding	nucleoredoxin [Source:HGNC Symbol;Acc:HGNC:18008]
ENSG00000070404	4.00974	7.28e-11	1.75e-08	FSTL3	A0A024R1Y8	protein_coding	follistatin like 3 [Source:HGNC Symbol;Acc:HGNC:3973]
ENSG00000109943	3.997	4.26e-09	6.44e-07	CRTAM	O95727	protein_coding	cytotoxic and regulatory T cell molecule [Source:HGNC Symbol;Acc:HGNC:24313]
ENSG00000102755	3.98064	2.66e-11	7.28e-09	FLT1	P17948	protein_coding	fms related tyrosine kinase 1 [Source:HGNC Symbol;Acc:HGNC:3763]
ENSG00000131459	3.97944	3.64e-11	9.71e-09	GFPT2	A0A0S2Z4X9	protein_coding	glutamine-fructose-6-phosphate transaminase 2 [Source:HGNC Symbol;Acc:HGNC:4242]
ENSG00000092345	3.97057	9.49e-11	2.17e-08	DAZL	Q92904	protein_coding	deleted in azoospermia like [Source:HGNC Symbol;Acc:HGNC:2685]
ENSG00000110436	3.97006	4.35e-10	8.11e-08	SLC1A2	A2A2U1	protein_coding	solute carrier family 1 member 2 [Source:HGNC Symbol;Acc:HGNC:10940]
ENSG00000196664	3.96788	6.61e-08	7.78e-06	TLR7	B2R9N9	protein_coding	toll like receptor 7 [Source:HGNC Symbol;Acc:HGNC:15631]
ENSG00000117090	3.94937	2.74e-09	4.5e-07	SLAMF1	Q13291	protein_coding	signaling lymphocytic activation molecule family member 1 [Source:HGNC Symbol;Acc:HGNC:10903]
ENSG00000118503	3.93652	3.5e-11	9.47e-09	TNFAIP3	P21580	protein_coding	TNF alpha induced protein 3 [Source:HGNC Symbol;Acc:HGNC:11896]
ENSG00000198944	3.91939	6.05e-07	5.37e-05	SOWAHA	NA	protein_coding	sosondowah ankyrin repeat domain family member A [Source:HGNC Symbol;Acc:HGNC:27033]
ENSG00000073756	3.91323	6.23e-11	1.57e-08	PTGS2	P35354	protein_coding	prostaglandin-endoperoxide synthase 2 [Source:HGNC Symbol;Acc:HGNC:9605]
ENSG00000182050	3.87983	1.29e-10	2.75e-08	MGAT4C	Q9UBM8	protein_coding	MGAT4 family member C [Source:HGNC Symbol;Acc:HGNC:30871]
ENSG00000050730	3.85734	1.96e-08	2.59e-06	TNIP3	Q96KP6	protein_coding	TNFAIP3 interacting protein 3 [Source:HGNC Symbol;Acc:HGNC:19315]
ENSG00000229271	3.80415	7.11e-08	8.27e-06	NA	NA	lincRNA	novel transcript
ENSG00000166016	3.79959	3.6e-10	6.89e-08	ABTB2	Q8N961	protein_coding	ankyrin repeat and BTB domain containing 2 [Source:HGNC Symbol;Acc:HGNC:23842]
ENSG00000165695	3.78175	1.14e-08	1.56e-06	AK8	Q96MA6	protein_coding	adenylate kinase 8 [Source:HGNC Symbol;Acc:HGNC:26526]
ENSG00000266970	3.77707	0.000350184	0.0135456	LOC101928674	NA	lincRNA
ENSG00000212556	3.77341	1.57e-07	1.66e-05	NA	NA	misc_RNA
ENSG00000153898	3.76915	2.74e-10	5.42e-08	MCOLN2	Q8IZK6	protein_coding	mucolipin 2 [Source:HGNC Symbol;Acc:HGNC:13357]
ENSG00000198785	3.76878	0.000361941	0.0139162	GRIN3A	Q8TCU5	protein_coding	glutamate ionotropic receptor NMDA type subunit 3A [Source:HGNC Symbol;Acc:HGNC:16767]
ENSG00000173391	3.76762	2.37e-09	3.95e-07	OLR1	P78380	protein_coding	oxidized low density lipoprotein receptor 1 [Source:HGNC Symbol;Acc:HGNC:8133]
ENSG00000163347	3.75192	3.58e-05	0.00198152	CLDN1	A5JSJ9	protein_coding	claudin 1 [Source:HGNC Symbol;Acc:HGNC:2032]
ENSG00000260317	3.73971	7.57e-08	8.75e-06	NA	NA	lincRNA	novel transcript
ENSG00000102096	3.73053	2.62e-10	5.25e-08	PIM2	A0A024QYW7	protein_coding	Pim-2 proto-oncogene, serine/threonine kinase [Source:HGNC Symbol;Acc:HGNC:8987]
ENSG00000141540	3.71672	3.68e-09	5.74e-07	TTYH2	B4DKD1	protein_coding	tweety family member 2 [Source:HGNC Symbol;Acc:HGNC:13877]
ENSG00000230943	3.71249	2.49e-07	2.46e-05	LINC02541	NA	lincRNA	long intergenic non-protein coding RNA 2541 [Source:HGNC Symbol;Acc:HGNC:53574]
ENSG00000277429	3.65373	6.89e-09	1e-06	SERF1A	O75920	protein_coding	small EDRK-rich factor 1B [Source:HGNC Symbol;Acc:HGNC:10756]
ENSG00000115009	3.64838	4.61e-10	8.5e-08	CCL20	P78556	protein_coding	C-C motif chemokine ligand 20 [Source:HGNC Symbol;Acc:HGNC:10619]
ENSG00000249948	3.61537	1.63e-05	0.00100065	GBA3	Q9H227	polymorphic_pseudogene	glucosylceramidase beta 3 (gene/pseudogene) [Source:HGNC Symbol;Acc:HGNC:19069]
ENSG00000145358	3.61498	1.44e-09	2.57e-07	DDIT4L	Q96D03	protein_coding	DNA damage inducible transcript 4 like [Source:HGNC Symbol;Acc:HGNC:30555]
ENSG00000120833	3.59125	2.3e-08	3e-06	SOCS2	A0A024RBD2	protein_coding	suppressor of cytokine signaling 2 [Source:HGNC Symbol;Acc:HGNC:19382]
ENSG00000140379	3.57968	8.75e-10	1.6e-07	BCL2A1	Q16548	protein_coding	BCL2 related protein A1 [Source:HGNC Symbol;Acc:HGNC:991]
ENSG00000166670	3.55504	1.81e-09	3.13e-07	MMP10	P09238	protein_coding	matrix metallopeptidase 10 [Source:HGNC Symbol;Acc:HGNC:7156]
ENSG00000118523	3.53685	5.67e-07	5.15e-05	CTGF	P29279	protein_coding	connective tissue growth factor [Source:HGNC Symbol;Acc:HGNC:2500]
ENSG00000110848	3.50342	2.16e-06	0.000164759	CD69	Q07108	protein_coding	CD69 molecule [Source:HGNC Symbol;Acc:HGNC:1694]
ENSG00000175040	3.4981	3.41e-09	5.41e-07	CHST2	Q9Y4C5	protein_coding	carbohydrate sulfotransferase 2 [Source:HGNC Symbol;Acc:HGNC:1970]
ENSG00000137558	3.46636	2.93e-09	4.73e-07	PI15	O43692	protein_coding	peptidase inhibitor 15 [Source:HGNC Symbol;Acc:HGNC:8946]
ENSG00000213949	3.45903	2.84e-09	4.61e-07	ITGA1	P56199	protein_coding	integrin subunit alpha 1 [Source:HGNC Symbol;Acc:HGNC:6134]
ENSG00000282319	3.45306	4.14e-09	6.3e-07	NA	NA	unprocessed_pseudogene	chemokine (C-C motif) ligand pseudogene
ENSG00000150051	3.45281	2.09e-07	2.11e-05	MKX	Q8IYA7	protein_coding	mohawk homeobox [Source:HGNC Symbol;Acc:HGNC:23729]
ENSG00000187912	3.44566	4.54e-05	0.00242189	CLEC17A	Q6ZS10	protein_coding	C-type lectin domain containing 17A [Source:HGNC Symbol;Acc:HGNC:34520]
ENSG00000227191	3.43216	5e-05	0.00262082	NA	NA	TR_C_gene	T cell receptor gamma constant 2 [Source:HGNC Symbol;Acc:HGNC:12276]
ENSG00000128833	3.42855	2.03e-07	2.06e-05	MYO5C	Q9NQX4	protein_coding	myosin VC [Source:HGNC Symbol;Acc:HGNC:7604]
ENSG00000149968	3.42818	8.9e-09	1.28e-06	MMP3	P08254	protein_coding	matrix metallopeptidase 3 [Source:HGNC Symbol;Acc:HGNC:7173]
ENSG00000140968	3.3969	6.66e-09	9.75e-07	IRF8	Q02556	protein_coding	interferon regulatory factor 8 [Source:HGNC Symbol;Acc:HGNC:5358]
ENSG00000143107	3.38418	1.75e-06	0.000137798	FNDC7	Q5VTL7	protein_coding	fibronectin type III domain containing 7 [Source:HGNC Symbol;Acc:HGNC:26668]
ENSG00000254708	3.38399	9.75e-06	0.000642802	NA	NA	processed_pseudogene	methylmalonic aciduria (cobalamin deficiency) cblD type, with homocystinuria (MMADHC) pseudogene
ENSG00000114013	3.37673	9.61e-09	1.38e-06	CD86	A8K632	protein_coding	CD86 molecule [Source:HGNC Symbol;Acc:HGNC:1705]
ENSG00000075213	3.37665	4.85e-07	4.54e-05	SEMA3A	Q14563	protein_coding	semaphorin 3A [Source:HGNC Symbol;Acc:HGNC:10723]
ENSG00000162645	3.37548	2.56e-08	3.32e-06	GBP2	P32456	protein_coding	guanylate binding protein 2 [Source:HGNC Symbol;Acc:HGNC:4183]
ENSG00000118971	3.37533	3.05e-07	2.94e-05	CCND2	P30279	protein_coding	cyclin D2 [Source:HGNC Symbol;Acc:HGNC:1583]
ENSG00000261618	3.37263	1.89e-06	0.000146518	NA	NA	lincRNA	long intergenic non-protein coding RNA 2605 [Source:HGNC Symbol;Acc:HGNC:53974]
ENSG00000134470	3.35372	1.69e-08	2.26e-06	IL15RA	Q13261	protein_coding	interleukin 15 receptor subunit alpha [Source:HGNC Symbol;Acc:HGNC:5978]
ENSG00000170054	3.34012	8.51e-05	0.0042089	SERPINA9	Q86WD7	protein_coding	serpin family A member 9 [Source:HGNC Symbol;Acc:HGNC:15995]
ENSG00000187775	3.33397	3.63e-08	4.5e-06	DNAH17	NA	protein_coding	dynein axonemal heavy chain 17 [Source:HGNC Symbol;Acc:HGNC:2946]
ENSG00000175003	3.31225	4.65e-06	0.000324262	SLC22A1	O15245	protein_coding	solute carrier family 22 member 1 [Source:HGNC Symbol;Acc:HGNC:10963]
ENSG00000166510	3.3058	0.000104077	0.00496722	CCDC68	A0A024R2B9	protein_coding	coiled-coil domain containing 68 [Source:HGNC Symbol;Acc:HGNC:24350]
ENSG00000164236	3.30545	2.01e-08	2.64e-06	ANKRD33B	A6NCL7	protein_coding	ankyrin repeat domain 33B [Source:HGNC Symbol;Acc:HGNC:35240]
ENSG00000021355	3.30239	1.09e-08	1.53e-06	SERPINB1	P30740	protein_coding	serpin family B member 1 [Source:HGNC Symbol;Acc:HGNC:3311]
ENSG00000130066	3.28838	1.13e-08	1.56e-06	SAT1	P21673	protein_coding	spermidine/spermine N1-acetyltransferase 1 [Source:HGNC Symbol;Acc:HGNC:10540]
ENSG00000235030	3.27415	1.7e-08	2.26e-06	IER3	A0A1U9X7X2	protein_coding	immediate early response 3 [Source:HGNC Symbol;Acc:HGNC:5392]
ENSG00000047936	3.2567	2.96e-06	0.000220058	ROS1	P08922	protein_coding	ROS proto-oncogene 1, receptor tyrosine kinase [Source:HGNC Symbol;Acc:HGNC:10261]
ENSG00000179967	3.22099	3.81e-06	0.000271887	NA	NA	processed_pseudogene	protein phosphatase 1 regulatory inhibitor subunit 14B pseudogene 3 [Source:HGNC Symbol;Acc:HGNC:16330]
ENSG00000105371	3.21702	2.82e-07	2.74e-05	ICAM4	Q14773	protein_coding	intercellular adhesion molecule 4 (Landsteiner-Wiener blood group) [Source:HGNC Symbol;Acc:HGNC:5347]
ENSG00000168685	3.19229	3.21e-08	4.05e-06	IL7R	P16871	protein_coding	interleukin 7 receptor [Source:HGNC Symbol;Acc:HGNC:6024]
ENSG00000225626	3.18238	1.93e-05	0.0011613	C9orf135-DT	NA	lincRNA	C9orf135 divergent transcript [Source:HGNC Symbol;Acc:HGNC:48713]
ENSG00000069849	3.18052	2.93e-08	3.73e-06	ATP1B3	P54709	protein_coding	ATPase Na+/K+ transporting subunit beta 3 [Source:HGNC Symbol;Acc:HGNC:806]
ENSG00000134343	3.17822	0.000732147	0.0246576	ANO3	B7Z9B9	protein_coding	anoctamin 3 [Source:HGNC Symbol;Acc:HGNC:14004]
ENSG00000197965	3.17037	3.51e-08	4.37e-06	MPZL1	O95297	protein_coding	myelin protein zero like 1 [Source:HGNC Symbol;Acc:HGNC:7226]
ENSG00000283265	3.16525	3.15e-07	3.02e-05	NA	NA	lincRNA	novel transcript
ENSG00000163661	3.1529	2.74e-07	2.68e-05	PTX3	P26022	protein_coding	pentraxin 3 [Source:HGNC Symbol;Acc:HGNC:9692]
ENSG00000118946	3.14671	2.43e-05	0.00139726	PCDH17	O14917	protein_coding	protocadherin 17 [Source:HGNC Symbol;Acc:HGNC:14267]
ENSG00000256582	3.13103	0.000927004	0.0297416	NA	NA	lincRNA	long intergenic non-protein coding RNA 2390 [Source:HGNC Symbol;Acc:HGNC:53317]
ENSG00000172061	3.12333	0.000956527	0.0304344	LRRC15	Q8TF66	protein_coding	leucine rich repeat containing 15 [Source:HGNC Symbol;Acc:HGNC:20818]
ENSG00000106483	3.10461	5.82e-05	0.00297693	SFRP4	Q6FHJ7	protein_coding	secreted frizzled related protein 4 [Source:HGNC Symbol;Acc:HGNC:10778]
ENSG00000182585	3.10402	0.000312133	0.0125023	EPGN	Q6UW88	protein_coding	epithelial mitogen [Source:HGNC Symbol;Acc:HGNC:17470]
ENSG00000188290	3.1037	1.08e-07	1.19e-05	HES4	E9PB28	protein_coding	hes family bHLH transcription factor 4 [Source:HGNC Symbol;Acc:HGNC:24149]
ENSG00000111181	3.0997	2.52e-07	2.48e-05	SLC6A12	P48065	protein_coding	solute carrier family 6 member 12 [Source:HGNC Symbol;Acc:HGNC:11045]
ENSG00000105855	3.08996	6.39e-08	7.57e-06	ITGB8	P26012	protein_coding	integrin subunit beta 8 [Source:HGNC Symbol;Acc:HGNC:6163]
ENSG00000126561	3.08408	8.16e-08	9.35e-06	STAT5A	A8K6I5	protein_coding	signal transducer and activator of transcription 5A [Source:HGNC Symbol;Acc:HGNC:11366]
ENSG00000278081	3.0798	1.09e-07	1.2e-05	RPS9	A0A024R4M0	protein_coding	ribosomal protein S9 [Source:NCBI gene;Acc:6203]
ENSG00000147119	3.0776	1.54e-07	1.66e-05	CHST7	Q9NS84	protein_coding	carbohydrate sulfotransferase 7 [Source:HGNC Symbol;Acc:HGNC:13817]
ENSG00000265237	3.06694	0.00125118	0.0376847	NA	NA	miRNA	microRNA 3142 [Source:HGNC Symbol;Acc:HGNC:38297]
ENSG00000110047	3.04862	9.21e-08	1.04e-05	EHD1	B2R5U3	protein_coding	EH domain containing 1 [Source:HGNC Symbol;Acc:HGNC:3242]
ENSG00000227502	3.03963	5.16e-07	4.76e-05	LINC01268	NA	lincRNA	long intergenic non-protein coding RNA 1268 [Source:HGNC Symbol;Acc:HGNC:50323]
ENSG00000130368	3.03638	1.16e-06	9.58e-05	MAS1	P04201	protein_coding	MAS1 proto-oncogene, G protein-coupled receptor [Source:HGNC Symbol;Acc:HGNC:6899]
ENSG00000260231	3.03566	1.81e-07	1.86e-05	KDM7A-DT	NA	bidirectional_promoter_lncRNA	KDM7A divergent transcript [Source:HGNC Symbol;Acc:HGNC:48959]
ENSG00000135919	3.03028	1.66e-07	1.75e-05	SERPINE2	A0A024R498	protein_coding	serpin family E member 2 [Source:HGNC Symbol;Acc:HGNC:8951]
ENSG00000168243	3.02849	6.38e-07	5.61e-05	GNG4	B1APZ0	protein_coding	G protein subunit gamma 4 [Source:HGNC Symbol;Acc:HGNC:4407]
ENSG00000146374	3.01611	2.49e-06	0.00018774	RSPO3	Q9BXY4	protein_coding	R-spondin 3 [Source:HGNC Symbol;Acc:HGNC:20866]
ENSG00000141161	3.00565	0.000521689	0.0188496	UNC45B	Q8IWX7	protein_coding	unc-45 myosin chaperone B [Source:HGNC Symbol;Acc:HGNC:14304]
ENSG00000117298	3.00451	1.94e-07	1.99e-05	ECE1	A0A024RAB0	protein_coding	endothelin converting enzyme 1 [Source:HGNC Symbol;Acc:HGNC:3146]
ENSG00000137267	2.98106	3.7e-07	3.53e-05	TUBB2A	Q13885	protein_coding	tubulin beta 2A class IIa [Source:HGNC Symbol;Acc:HGNC:12412]
ENSG00000120217	2.96205	1.03e-06	8.65e-05	CD274	Q0GN75	protein_coding	CD274 molecule [Source:HGNC Symbol;Acc:HGNC:17635]
ENSG00000125462	2.95251	3.18e-06	0.000232615	C1orf61	Q13536	protein_coding	chromosome 1 open reading frame 61 [Source:HGNC Symbol;Acc:HGNC:30780]
ENSG00000237499	2.95209	5.84e-07	5.26e-05	LOC100130476	NA	antisense
ENSG00000180611	2.9514	3.21e-06	0.000234129	MB21D2	Q8IYB1	protein_coding	Mab-21 domain containing 2 [Source:HGNC Symbol;Acc:HGNC:30438]
ENSG00000282997	2.95019	6.27e-06	0.000427906	NA	NA	sense_intronic	novel transcript
ENSG00000124208	2.94502	6.21e-07	5.49e-05	TMEM189-UBE2V1	A5PLL7	protein_coding	TMEM189-UBE2V1 readthrough [Source:HGNC Symbol;Acc:HGNC:33521]
ENSG00000230385	2.93924	0.00072313	0.0245123	NA	NA	antisense	novel transcript
ENSG00000197632	2.92976	5.61e-07	5.12e-05	SERPINB2	P05120	protein_coding	serpin family B member 2 [Source:HGNC Symbol;Acc:HGNC:8584]
ENSG00000224016	2.92927	0.000327442	0.0128472	NA	NA	unprocessed_pseudogene	pseudogene similar to part of ARP3 actin-related protein 3 homolog B (yeast) ACTR3B
ENSG00000163735	2.92806	1.2e-06	9.83e-05	CXCL5	P42830	protein_coding	C-X-C motif chemokine ligand 5 [Source:HGNC Symbol;Acc:HGNC:10642]
ENSG00000143603	2.92514	4.33e-06	0.000305747	KCNN3	A0A087WYJ0	protein_coding	potassium calcium-activated channel subfamily N member 3 [Source:HGNC Symbol;Acc:HGNC:6292]
ENSG00000204128	2.92222	2.19e-05	0.00129521	C2orf72	A6NCS6	protein_coding	chromosome 2 open reading frame 72 [Source:HGNC Symbol;Acc:HGNC:27418]
ENSG00000101017	2.91525	2.83e-07	2.74e-05	CD40	A0A0S2Z3C7	protein_coding	CD40 molecule [Source:HGNC Symbol;Acc:HGNC:11919]
ENSG00000102962	2.90562	1.04e-06	8.73e-05	CCL22	O00626	protein_coding	C-C motif chemokine ligand 22 [Source:HGNC Symbol;Acc:HGNC:10621]
ENSG00000230753	2.89395	3.56e-05	0.00197459	ZNF341-AS1	NA	antisense	ZNF341 antisense RNA 1 [Source:HGNC Symbol;Acc:HGNC:50736]
ENSG00000114737	2.88929	3.07e-06	0.000226507	CISH	Q9NSE2	protein_coding	cytokine inducible SH2 containing protein [Source:HGNC Symbol;Acc:HGNC:1984]
ENSG00000112149	2.88026	3.83e-07	3.64e-05	CD83	Q01151	protein_coding	CD83 molecule [Source:HGNC Symbol;Acc:HGNC:1703]
ENSG00000010818	2.87964	4.3e-07	4.04e-05	HIVEP2	P31629	protein_coding	human immunodeficiency virus type I enhancer binding protein 2 [Source:HGNC Symbol;Acc:HGNC:4921]
ENSG00000150938	2.87821	2.6e-06	0.000194957	CRIM1	Q9NZV1	protein_coding	cysteine rich transmembrane BMP regulator 1 [Source:HGNC Symbol;Acc:HGNC:2359]
ENSG00000003137	2.87107	1.68e-06	0.000132862	CYP26B1	Q9NR63	protein_coding	cytochrome P450 family 26 subfamily B member 1 [Source:HGNC Symbol;Acc:HGNC:20581]
ENSG00000275079	2.84921	7.16e-07	6.25e-05	LPCAT1	Q8NF37	protein_coding	lysophosphatidylcholine acyltransferase 1 [Source:HGNC Symbol;Acc:HGNC:25718]
ENSG00000230533	2.84807	0.000494755	0.0180463	NA	NA	lincRNA	novel transcript
ENSG00000145901	2.8434	4.91e-07	4.58e-05	TNIP1	A0A0A0MRZ4	protein_coding	TNFAIP3 interacting protein 1 [Source:HGNC Symbol;Acc:HGNC:16903]
ENSG00000171658	2.83861	0.000530867	0.0191451	NMRAL2P	NA	transcribed_unprocessed_pseudogene	NmrA like redox sensor 2, pseudogene [Source:HGNC Symbol;Acc:HGNC:52332]
ENSG00000112096	2.82182	5.7e-07	5.15e-05	SOD2	P04179	protein_coding	superoxide dismutase 2 [Source:HGNC Symbol;Acc:HGNC:11180]
ENSG00000176928	2.81821	3.41e-05	0.00190161	GCNT4	Q9P109	protein_coding	glucosaminyl (N-acetyl) transferase 4, core 2 [Source:HGNC Symbol;Acc:HGNC:17973]
ENSG00000184349	2.81268	5.97e-05	0.0030401	EFNA5	P52803	protein_coding	ephrin A5 [Source:HGNC Symbol;Acc:HGNC:3225]
ENSG00000146592	2.78758	5.73e-06	0.00039412	CREB5	Q02930	protein_coding	cAMP responsive element binding protein 5 [Source:HGNC Symbol;Acc:HGNC:16844]
ENSG00000128849	2.77484	0.000152176	0.0066811	CGNL1	Q0VF96	protein_coding	cingulin like 1 [Source:HGNC Symbol;Acc:HGNC:25931]
ENSG00000115896	2.75967	1.08e-05	0.000690394	PLCL1	Q15111	protein_coding	phospholipase C like 1 (inactive) [Source:HGNC Symbol;Acc:HGNC:9063]
ENSG00000143333	2.75949	9.46e-07	8.03e-05	RGS16	O15492	protein_coding	regulator of G protein signaling 16 [Source:HGNC Symbol;Acc:HGNC:9997]
ENSG00000090339	2.74164	1.11e-06	9.3e-05	ICAM1	P05362	protein_coding	intercellular adhesion molecule 1 [Source:HGNC Symbol;Acc:HGNC:5344]
ENSG00000157557	2.73882	1.25e-06	0.000102188	ETS2	P15036	protein_coding	ETS proto-oncogene 2, transcription factor [Source:HGNC Symbol;Acc:HGNC:3489]
ENSG00000073008	2.73865	1.2e-06	9.83e-05	PVR	P15151	protein_coding	poliovirus receptor [Source:HGNC Symbol;Acc:HGNC:9705]
ENSG00000196376	2.73547	3.92e-05	0.00212873	SLC35F1	Q5T1Q4	protein_coding	solute carrier family 35 member F1 [Source:HGNC Symbol;Acc:HGNC:21483]
ENSG00000137801	2.73087	1.38e-06	0.000110942	THBS1	P07996	protein_coding	thrombospondin 1 [Source:HGNC Symbol;Acc:HGNC:11785]
ENSG00000165449	2.72956	1.06e-05	0.000683902	SLC16A9	Q7RTY1	protein_coding	solute carrier family 16 member 9 [Source:HGNC Symbol;Acc:HGNC:23520]
ENSG00000112378	2.7174	1.36e-06	0.000110326	PERP	Q96FX8	protein_coding	PERP, TP53 apoptosis effector [Source:HGNC Symbol;Acc:HGNC:17637]
ENSG00000100234	2.7015	1.56e-06	0.000124119	TIMP3	P35625	protein_coding	TIMP metallopeptidase inhibitor 3 [Source:HGNC Symbol;Acc:HGNC:11822]
ENSG00000049130	2.69533	2.1e-06	0.000162318	KITLG	A0A024RBC0	protein_coding	KIT ligand [Source:HGNC Symbol;Acc:HGNC:6343]
ENSG00000228526	2.68794	1.26e-05	0.000795438	MIR34AHG	NA	lincRNA	MIR34A host gene [Source:HGNC Symbol;Acc:HGNC:51913]
ENSG00000278415	2.68249	9.37e-06	0.000621846	FCAR	P24071	protein_coding	Fc fragment of IgA receptor [Source:HGNC Symbol;Acc:HGNC:3608]
ENSG00000122012	2.68137	2.47e-05	0.00140984	SV2C	B3KT41	protein_coding	synaptic vesicle glycoprotein 2C [Source:HGNC Symbol;Acc:HGNC:30670]
ENSG00000135898	2.6805	2.76e-05	0.00156359	GPR55	A8K858	protein_coding	G protein-coupled receptor 55 [Source:HGNC Symbol;Acc:HGNC:4511]
ENSG00000272269	2.67989	0.000137127	0.006147	LOC105374952	NA	antisense
ENSG00000261488	2.6735	0.000677511	0.0234211	NA	NA	antisense	TGF-beta induced lncRNA [Source:HGNC Symbol;Acc:HGNC:53943]
ENSG00000116016	2.66672	9.59e-06	0.00063467	EPAS1	B3KW07	protein_coding	endothelial PAS domain protein 1 [Source:HGNC Symbol;Acc:HGNC:3374]
ENSG00000041982	2.65827	9.52e-05	0.00461696	TNC	B4E1W8	protein_coding	tenascin C [Source:HGNC Symbol;Acc:HGNC:5318]
ENSG00000135604	2.64769	3.11e-06	0.000228773	STX11	O75558	protein_coding	syntaxin 11 [Source:HGNC Symbol;Acc:HGNC:11429]
ENSG00000162924	2.64029	2.5e-06	0.00018774	REL	Q04864	protein_coding	REL proto-oncogene, NF-kB subunit [Source:HGNC Symbol;Acc:HGNC:9954]
ENSG00000184602	2.63869	8.96e-06	0.00059718	SNN	O75324	protein_coding	stannin [Source:HGNC Symbol;Acc:HGNC:11149]
ENSG00000147852	2.60495	3.56e-06	0.000257078	VLDLR	P98155	protein_coding	very low density lipoprotein receptor [Source:HGNC Symbol;Acc:HGNC:12698]
ENSG00000135111	2.59923	4.05e-06	0.00028805	TBX3	A0A024RBQ4	protein_coding	T-box 3 [Source:HGNC Symbol;Acc:HGNC:11602]
ENSG00000106701	2.59601	3.65e-06	0.000261922	FSD1L	Q8N450	protein_coding	fibronectin type III and SPRY domain containing 1 like [Source:HGNC Symbol;Acc:HGNC:13753]
ENSG00000187479	2.59577	0.000423569	0.0156281	C11orf96	A0A087WW59	protein_coding	chromosome 11 open reading frame 96 [Source:HGNC Symbol;Acc:HGNC:38675]
ENSG00000164181	2.58405	4.2e-06	0.000297344	ELOVL7	A1L3X0	protein_coding	ELOVL fatty acid elongase 7 [Source:HGNC Symbol;Acc:HGNC:26292]
ENSG00000259522	2.58346	0.000320166	0.0127442	NA	NA	protein_coding	novel transcript
ENSG00000285413	2.56722	4.5e-05	0.0024125	NA	NA	lincRNA	novel transcript
ENSG00000153162	2.56504	5.94e-06	0.00040679	BMP6	B4DUF7	protein_coding	bone morphogenetic protein 6 [Source:HGNC Symbol;Acc:HGNC:1073]
ENSG00000122862	2.56081	4.51e-06	0.000315781	SRGN	P10124	protein_coding	serglycin [Source:HGNC Symbol;Acc:HGNC:9361]
ENSG00000233554	2.54497	9.91e-05	0.00476285	B4GALT1-AS1	NA	antisense	B4GALT1 antisense RNA 1 [Source:HGNC Symbol;Acc:HGNC:49910]
ENSG00000106689	2.53605	1.77e-05	0.00107597	LHX2	B3KNJ5	protein_coding	LIM homeobox 2 [Source:HGNC Symbol;Acc:HGNC:6594]
ENSG00000100453	2.52211	0.00064382	0.0224997	GZMB	J3KQ52	protein_coding	granzyme B [Source:HGNC Symbol;Acc:HGNC:4709]
ENSG00000148848	2.51049	0.00014152	0.0062852	ADAM12	U5NE98	protein_coding	ADAM metallopeptidase domain 12 [Source:HGNC Symbol;Acc:HGNC:190]
ENSG00000155657	2.50134	2.37e-05	0.00136828	TTN	Q8WZ42	protein_coding	titin [Source:HGNC Symbol;Acc:HGNC:12403]
ENSG00000270898	2.48865	0.00112752	0.0351179	GPR75-ASB3	A0A0A6YYF3	protein_coding	GPR75-ASB3 readthrough [Source:HGNC Symbol;Acc:HGNC:40043]
ENSG00000186567	2.48596	2.26e-05	0.00132321	CEACAM19	Q7Z692	protein_coding	carcinoembryonic antigen related cell adhesion molecule 19 [Source:HGNC Symbol;Acc:HGNC:31951]
ENSG00000184831	2.48438	1.04e-05	0.000678023	APOO	Q9BUR5	protein_coding	apolipoprotein O [Source:HGNC Symbol;Acc:HGNC:28727]
ENSG00000114251	2.47158	1.44e-05	0.000894734	WNT5A	A0A024R316	protein_coding	Wnt family member 5A [Source:HGNC Symbol;Acc:HGNC:12784]
ENSG00000137393	2.46613	0.000128585	0.00591612	RNF144B	Q7Z419	protein_coding	ring finger protein 144B [Source:HGNC Symbol;Acc:HGNC:21578]
ENSG00000164056	2.44646	2.34e-05	0.00135709	SPRY1	O43609	protein_coding	sprouty RTK signaling antagonist 1 [Source:HGNC Symbol;Acc:HGNC:11269]
ENSG00000262406	2.44157	0.00140089	0.0412863	MMP12	P39900	protein_coding	matrix metallopeptidase 12 [Source:HGNC Symbol;Acc:HGNC:7158]
ENSG00000260454	2.44139	2.01e-05	0.0011955	NA	NA	lincRNA	novel transcript
ENSG00000026559	2.4405	2.85e-05	0.00160774	KCNG1	Q86Y85	protein_coding	potassium voltage-gated channel modifier subfamily G member 1 [Source:HGNC Symbol;Acc:HGNC:6248]
ENSG00000100600	2.4394	4.67e-05	0.00246614	LGMN	Q53XC6	protein_coding	legumain [Source:HGNC Symbol;Acc:HGNC:9472]
ENSG00000242948	2.42275	0.000138085	0.00617552	NA	NA	transcribed_processed_pseudogene	epidermal growth factor receptor pathway substrate 15 pseudogene 1 [Source:HGNC Symbol;Acc:HGNC:18166]
ENSG00000107551	2.41433	1.94e-05	0.00116603	RASSF4	Q9H2L5	protein_coding	Ras association domain family member 4 [Source:HGNC Symbol;Acc:HGNC:20793]
ENSG00000151012	2.41332	1.38e-05	0.000861434	SLC7A11	Q9UPY5	protein_coding	solute carrier family 7 member 11 [Source:HGNC Symbol;Acc:HGNC:11059]
ENSG00000230647	2.38862	0.000347554	0.0135456	NA	NA	lincRNA	novel transcript
ENSG00000229644	2.38687	2.33e-05	0.0013565	NA	NA	processed_pseudogene	nicotinamide phosphoribosyltransferase pseudogene 1 [Source:HGNC Symbol;Acc:HGNC:17633]
ENSG00000261504	2.37718	0.000789968	0.02621	LINC01686	NA	lincRNA	long intergenic non-protein coding RNA 1686 [Source:HGNC Symbol;Acc:HGNC:27643]
ENSG00000111799	2.36592	2.17e-05	0.00128308	COL12A1	Q99715	protein_coding	collagen type XII alpha 1 chain [Source:HGNC Symbol;Acc:HGNC:2188]
ENSG00000198796	2.36047	2.6e-05	0.00147728	ALPK2	Q86TB3	protein_coding	alpha kinase 2 [Source:HGNC Symbol;Acc:HGNC:20565]
ENSG00000282047	2.35389	0.00025842	0.0106854	NA	NA	TR_V_pseudogene	T cell receptor beta variable B (pseudogene) [Source:HGNC Symbol;Acc:HGNC:12248]
ENSG00000079102	2.34407	0.00123009	0.0372835	RUNX1T1	B2R6I9	protein_coding	RUNX1 translocation partner 1 [Source:HGNC Symbol;Acc:HGNC:1535]
ENSG00000234394	2.34299	6.85e-05	0.0034426	NA	NA	lincRNA	uncharacterized LOC440896 [Source:NCBI gene;Acc:440896]
ENSG00000277594	2.3316	3.87e-05	0.00210745	DDX52	B3KM65	protein_coding	DExD-box helicase 52 [Source:HGNC Symbol;Acc:HGNC:20038]
ENSG00000116183	2.33041	0.00102387	0.0322032	PAPPA2	Q9BXP8	protein_coding	pappalysin 2 [Source:HGNC Symbol;Acc:HGNC:14615]
ENSG00000135373	2.31145	0.000132256	0.00599871	EHF	Q9NZC4	protein_coding	ETS homologous factor [Source:HGNC Symbol;Acc:HGNC:3246]
ENSG00000258790	2.30256	0.000206055	0.00876578	NA	NA	protein_coding	novel transcript
ENSG00000134070	2.30249	3.21e-05	0.00179522	IRAK2	O43187	protein_coding	interleukin 1 receptor associated kinase 2 [Source:HGNC Symbol;Acc:HGNC:6113]
ENSG00000161021	2.2994	0.000141029	0.00627792	MAML1	Q92585	protein_coding	mastermind like transcriptional coactivator 1 [Source:HGNC Symbol;Acc:HGNC:13632]
ENSG00000137872	2.29417	4.06e-05	0.00219942	SEMA6D	Q8NFY4	protein_coding	semaphorin 6D [Source:HGNC Symbol;Acc:HGNC:16770]
ENSG00000106571	2.29129	0.000712934	0.0242095	GLI3	P10071	protein_coding	GLI family zinc finger 3 [Source:HGNC Symbol;Acc:HGNC:4319]
ENSG00000134954	2.28753	3.49e-05	0.00193911	ETS1	P14921	protein_coding	ETS proto-oncogene 1, transcription factor [Source:HGNC Symbol;Acc:HGNC:3488]
ENSG00000237604	2.28423	0.00106117	0.033159	NA	NA	lincRNA	novel transcript
ENSG00000105835	2.28197	3.62e-05	0.00198881	NAMPT	A0A024R718	protein_coding	nicotinamide phosphoribosyltransferase [Source:HGNC Symbol;Acc:HGNC:30092]
ENSG00000139438	2.259	0.000125846	0.00583211	FAM222A	A0A024RBN3	protein_coding	family with sequence similarity 222 member A [Source:HGNC Symbol;Acc:HGNC:25915]
ENSG00000069493	2.24791	5.24e-05	0.0027232	CLEC2D	Q9UHP7	protein_coding	C-type lectin domain family 2 member D [Source:HGNC Symbol;Acc:HGNC:14351]
ENSG00000163874	2.2368	6.03e-05	0.00305895	ZC3H12A	Q5D1E8	protein_coding	zinc finger CCCH-type containing 12A [Source:HGNC Symbol;Acc:HGNC:26259]
ENSG00000145632	2.23643	5.29e-05	0.00274207	PLK2	A0A087WUH9	protein_coding	polo like kinase 2 [Source:HGNC Symbol;Acc:HGNC:19699]
ENSG00000139211	2.23456	0.000106997	0.00507394	AMIGO2	A0A024R127	protein_coding	adhesion molecule with Ig like domain 2 [Source:HGNC Symbol;Acc:HGNC:24073]
ENSG00000105717	2.23257	0.000415889	0.0153743	PBX4	Q9BYU1	protein_coding	PBX homeobox 4 [Source:HGNC Symbol;Acc:HGNC:13403]
ENSG00000132429	2.23235	0.000132768	0.00599871	POPDC3	Q9HBV1	protein_coding	popeye domain containing 3 [Source:HGNC Symbol;Acc:HGNC:17649]
ENSG00000134107	2.23182	5.36e-05	0.00277252	BHLHE40	O14503	protein_coding	basic helix-loop-helix family member e40 [Source:HGNC Symbol;Acc:HGNC:1046]
ENSG00000011052	2.22639	0.000129477	0.00594295	NME1-NME2	P22392	protein_coding	NME1-NME2 readthrough [Source:HGNC Symbol;Acc:HGNC:33531]
ENSG00000102038	2.22359	0.000694752	0.0239739	SMARCA1	B7ZLQ5	protein_coding	SWI/SNF related, matrix associated, actin dependent regulator of chromatin, subfamily a, member 1 [Source:HGNC Symbol;Acc:HGNC:11097]
ENSG00000123358	2.21195	0.000259456	0.0107052	NR4A1	P22736	protein_coding	nuclear receptor subfamily 4 group A member 1 [Source:HGNC Symbol;Acc:HGNC:7980]
ENSG00000162975	2.20594	0.00161899	0.0463242	KCNF1	Q9H3M0	protein_coding	potassium voltage-gated channel modifier subfamily F member 1 [Source:HGNC Symbol;Acc:HGNC:6246]
ENSG00000080511	2.20424	0.00163007	0.0464703	RDH8	K7ELF7	protein_coding	retinol dehydrogenase 8 [Source:HGNC Symbol;Acc:HGNC:14423]
ENSG00000267034	2.20017	0.000387563	0.0145514	NA	NA	lincRNA	novel transcript
ENSG00000089199	2.18667	0.000706925	0.0241456	CHGB	P05060	protein_coding	chromogranin B [Source:HGNC Symbol;Acc:HGNC:1930]
ENSG00000170365	2.18468	0.000111478	0.00525509	SMAD1	Q15797	protein_coding	SMAD family member 1 [Source:HGNC Symbol;Acc:HGNC:6767]
ENSG00000220494	2.17587	0.00157796	0.0454643	NA	NA	processed_pseudogene	Yes associated protein 1 pseudogene 1 [Source:HGNC Symbol;Acc:HGNC:38016]
ENSG00000118257	2.17333	7.82e-05	0.0039082	NRP2	O60462	protein_coding	neuropilin 2 [Source:HGNC Symbol;Acc:HGNC:8005]
ENSG00000104369	2.17244	0.000460067	0.0168451	JPH1	Q7Z682	protein_coding	junctophilin 1 [Source:HGNC Symbol;Acc:HGNC:14201]
ENSG00000232671	2.168	0.0012274	0.0372608	ZNF687-AS1	NA	antisense	ZNF687 antisense RNA 1 [Source:HGNC Symbol;Acc:HGNC:54048]
ENSG00000257242	2.15953	0.000297285	0.0120078	LINC01619	NA	processed_transcript	long intergenic non-protein coding RNA 1619 [Source:HGNC Symbol;Acc:HGNC:27409]
ENSG00000117036	2.15683	8.84e-05	0.00433674	ETV3	P41162	protein_coding	ETS variant 3 [Source:HGNC Symbol;Acc:HGNC:3492]
ENSG00000223485	2.15374	0.000618165	0.0217218	LINC01615	NA	lincRNA	long intergenic non-protein coding RNA 1615 [Source:HGNC Symbol;Acc:HGNC:51898]
ENSG00000125538	2.15341	8.92e-05	0.00436473	IL1B	P01584	protein_coding	interleukin 1 beta [Source:HGNC Symbol;Acc:HGNC:5992]
ENSG00000131378	2.14784	9.53e-05	0.00461696	RFTN1	Q14699	protein_coding	raftlin, lipid raft linker 1 [Source:HGNC Symbol;Acc:HGNC:30278]
ENSG00000150687	2.14362	0.000102762	0.00492896	PRSS23	O95084	protein_coding	serine protease 23 [Source:HGNC Symbol;Acc:HGNC:14370]
ENSG00000151388	2.14241	0.00123799	0.0374638	ADAMTS12	D6REX0	protein_coding	ADAM metallopeptidase with thrombospondin type 1 motif 12 [Source:HGNC Symbol;Acc:HGNC:14605]
ENSG00000116514	2.13625	0.000114534	0.00537272	RNF19B	Q6ZMZ0	protein_coding	ring finger protein 19B [Source:HGNC Symbol;Acc:HGNC:26886]
ENSG00000116285	2.13466	0.000349145	0.0135456	ERRFI1	B3KTV8	protein_coding	ERBB receptor feedback inhibitor 1 [Source:HGNC Symbol;Acc:HGNC:18185]
ENSG00000157168	2.13217	0.000107106	0.00507394	NRG1	A6MW56	protein_coding	neuregulin 1 [Source:HGNC Symbol;Acc:HGNC:7997]
ENSG00000100906	2.12621	0.000109353	0.00516762	NFKBIA	P25963	protein_coding	NFKB inhibitor alpha [Source:HGNC Symbol;Acc:HGNC:7797]
ENSG00000144476	2.123	0.000125682	0.00583211	ACKR3	P25106	protein_coding	atypical chemokine receptor 3 [Source:HGNC Symbol;Acc:HGNC:23692]
ENSG00000095794	2.12029	0.000116959	0.00547311	CREM	Q03060	protein_coding	cAMP responsive element modulator [Source:HGNC Symbol;Acc:HGNC:2352]
ENSG00000276462	2.11912	0.00034828	0.0135456	NA	NA	lincRNA	novel transcript
ENSG00000116761	2.1183	0.000327135	0.0128472	CTH	P32929	protein_coding	cystathionine gamma-lyase [Source:HGNC Symbol;Acc:HGNC:2501]
ENSG00000041353	2.11242	0.000132881	0.00599871	RAB27B	O00194	protein_coding	RAB27B, member RAS oncogene family [Source:HGNC Symbol;Acc:HGNC:9767]
ENSG00000179431	2.11034	0.000199076	0.00848774	FJX1	Q86VR8	protein_coding	four-jointed box kinase 1 [Source:HGNC Symbol;Acc:HGNC:17166]
ENSG00000159167	2.10828	0.000130714	0.00595697	STC1	P52823	protein_coding	stanniocalcin 1 [Source:HGNC Symbol;Acc:HGNC:11373]
ENSG00000260772	2.10824	0.000275911	0.011263	NA	NA	3prime_overlapping_ncRNA	novel transcript
ENSG00000080573	2.10788	0.000128332	0.00591612	COL5A3	P25940	protein_coding	collagen type V alpha 3 chain [Source:HGNC Symbol;Acc:HGNC:14864]
ENSG00000224593	2.10378	0.000383015	0.0145163	NA	NA	transcribed_processed_pseudogene	ribosomal protein L21 (RPL21) pseudogene
ENSG00000231925	2.1031	0.000653121	0.0227832	TAPBP	A0A024RCT1	protein_coding	TAP binding protein [Source:HGNC Symbol;Acc:HGNC:11566]
ENSG00000077150	2.10066	0.000137088	0.006147	NFKB2	Q00653	protein_coding	nuclear factor kappa B subunit 2 [Source:HGNC Symbol;Acc:HGNC:7795]
ENSG00000135436	2.09873	0.000349543	0.0135456	FAM186B	A0A024R129	protein_coding	family with sequence similarity 186 member B [Source:HGNC Symbol;Acc:HGNC:25296]
ENSG00000124225	2.08965	0.000154068	0.00674874	PMEPA1	Q969W9	protein_coding	prostate transmembrane protein, androgen induced 1 [Source:HGNC Symbol;Acc:HGNC:14107]
ENSG00000205572	2.08445	0.000326616	0.0128472	SERF1A	O75920	protein_coding	small EDRK-rich factor 1B [Source:HGNC Symbol;Acc:HGNC:10756]
ENSG00000143153	2.08243	0.000174646	0.00754674	ATP1B1	A3KLL5	protein_coding	ATPase Na+/K+ transporting subunit beta 1 [Source:HGNC Symbol;Acc:HGNC:804]
ENSG00000120278	2.07728	0.000214814	0.00909804	PLEKHG1	Q5JYA6	protein_coding	pleckstrin homology and RhoGEF domain containing G1 [Source:HGNC Symbol;Acc:HGNC:20884]
ENSG00000272880	2.07441	0.00113176	0.0351929	NA	NA	lincRNA	novel transcript
ENSG00000136634	2.07117	0.00115158	0.0355783	IL10	P22301	protein_coding	interleukin 10 [Source:HGNC Symbol;Acc:HGNC:5962]
ENSG00000134532	2.07004	0.000185585	0.00800141	SOX5	P35711	protein_coding	SRY-box 5 [Source:HGNC Symbol;Acc:HGNC:11201]
ENSG00000105849	2.06471	0.000168355	0.00730783	TWISTNB	Q3B726	protein_coding	TWIST neighbor [Source:HGNC Symbol;Acc:HGNC:18027]
ENSG00000133805	2.05929	0.000173478	0.0075132	AMPD3	Q01432	protein_coding	adenosine monophosphate deaminase 3 [Source:HGNC Symbol;Acc:HGNC:470]
ENSG00000204227	2.05736	0.000325811	0.0128472	RING1	A0A1U9X8F2	protein_coding	ring finger protein 1 [Source:HGNC Symbol;Acc:HGNC:10018]
ENSG00000198169	2.04845	0.000951921	0.0303835	ZNF251	Q9BRH9	protein_coding	zinc finger protein 251 [Source:HGNC Symbol;Acc:HGNC:13045]
ENSG00000227917	2.04503	0.000451248	0.0165538	NA	NA	lincRNA	novel transcript
ENSG00000164683	2.04069	0.000382585	0.0145163	HEY1	Q9Y5J3	protein_coding	hes related family bHLH transcription factor with YRPW motif 1 [Source:HGNC Symbol;Acc:HGNC:4880]
ENSG00000119900	2.03981	0.000195323	0.00834626	OGFRL1	Q5TC84	protein_coding	opioid growth factor receptor like 1 [Source:HGNC Symbol;Acc:HGNC:21378]
ENSG00000112679	2.03682	0.000316446	0.0126223	DUSP22	Q9NRW4	protein_coding	dual specificity phosphatase 22 [Source:HGNC Symbol;Acc:HGNC:16077]
ENSG00000177606	2.01929	0.00029333	0.0118982	JUN	P05412	protein_coding	Jun proto-oncogene, AP-1 transcription factor subunit [Source:HGNC Symbol;Acc:HGNC:6204]
ENSG00000154548	2.007	0.00144347	0.0423461	SRSF12	Q8WXF0	protein_coding	serine and arginine rich splicing factor 12 [Source:HGNC Symbol;Acc:HGNC:21220]
ENSG00000163082	2.00455	0.00146384	0.042813	SGPP2	Q8IWX5	protein_coding	sphingosine-1-phosphate phosphatase 2 [Source:HGNC Symbol;Acc:HGNC:19953]
ENSG00000131669	2.00289	0.000266147	0.0109577	NINJ1	Q92982	protein_coding	ninjurin 1 [Source:HGNC Symbol;Acc:HGNC:7824]
ENSG00000138166	2.0027	0.000256291	0.0106203	DUSP5	Q16690	protein_coding	dual specificity phosphatase 5 [Source:HGNC Symbol;Acc:HGNC:3071]
ENSG00000153395	1.99977	0.000299936	0.0120705	LPCAT1	Q8NF37	protein_coding	lysophosphatidylcholine acyltransferase 1 [Source:HGNC Symbol;Acc:HGNC:25718]
ENSG00000080709	1.99906	0.000271061	0.0110886	KCNN2	Q9H2S1	protein_coding	potassium calcium-activated channel subfamily N member 2 [Source:HGNC Symbol;Acc:HGNC:6291]
ENSG00000128594	1.98844	0.00109072	0.0340268	LRRC4	Q9HBW1	protein_coding	leucine rich repeat containing 4 [Source:HGNC Symbol;Acc:HGNC:15586]
ENSG00000145779	1.98463	0.000286432	0.0116677	TNFAIP8	O95379	protein_coding	TNF alpha induced protein 8 [Source:HGNC Symbol;Acc:HGNC:17260]
ENSG00000157680	1.98447	0.00164176	0.0467341	DGKI	O75912	protein_coding	diacylglycerol kinase iota [Source:HGNC Symbol;Acc:HGNC:2855]
ENSG00000152484	1.97579	0.000300096	0.0120705	USP12	O75317	protein_coding	ubiquitin specific peptidase 12 [Source:HGNC Symbol;Acc:HGNC:20485]
ENSG00000155307	1.9757	0.00138568	0.0409641	SAMSN1	Q9NSI8	protein_coding	SAM domain, SH3 domain and nuclear localization signals 1 [Source:HGNC Symbol;Acc:HGNC:10528]
ENSG00000121966	1.97535	0.000379775	0.0144858	CXCR4	P61073	protein_coding	C-X-C motif chemokine receptor 4 [Source:HGNC Symbol;Acc:HGNC:2561]
ENSG00000141404	1.95959	0.000509031	0.0185318	GNAL	A8K1Y9	protein_coding	G protein subunit alpha L [Source:HGNC Symbol;Acc:HGNC:4388]
ENSG00000160326	1.95346	0.000368507	0.014084	SLC2A6	Q9UGQ3	protein_coding	solute carrier family 2 member 6 [Source:HGNC Symbol;Acc:HGNC:11011]
ENSG00000120129	1.94727	0.000367103	0.0140584	DUSP1	B4DU40	protein_coding	dual specificity phosphatase 1 [Source:HGNC Symbol;Acc:HGNC:3064]
ENSG00000003402	1.94582	0.000365699	0.0140326	CFLAR	A0A024R3Z7	protein_coding	CASP8 and FADD like apoptosis regulator [Source:HGNC Symbol;Acc:HGNC:1876]
ENSG00000234883	1.94084	0.000390781	0.0146436	MIR155HG	NA	lincRNA	MIR155 host gene [Source:HGNC Symbol;Acc:HGNC:35460]
ENSG00000109265	1.94018	0.00139204	0.0410888	KIAA1211	Q6ZU35	protein_coding	KIAA1211 [Source:HGNC Symbol;Acc:HGNC:29219]
ENSG00000136040	1.9377	0.000704527	0.0241376	PLXNC1	O60486	protein_coding	plexin C1 [Source:HGNC Symbol;Acc:HGNC:9106]
ENSG00000274780	1.91772	0.000587373	0.0208691	PHRF1	A0A024RCA1	protein_coding	PHD and ring finger domains 1 [Source:HGNC Symbol;Acc:HGNC:24351]
ENSG00000164211	1.905	0.00047463	0.0173452	STARD4	Q96DR4	protein_coding	StAR related lipid transfer domain containing 4 [Source:HGNC Symbol;Acc:HGNC:18058]
ENSG00000274129	1.90207	0.000676485	0.0234211	TSEN34	A0A024R4N9	protein_coding	tRNA splicing endonuclease subunit 34 [Source:HGNC Symbol;Acc:HGNC:15506]
ENSG00000110330	1.89157	0.000520535	0.0188434	BIRC2	Q13490	protein_coding	baculoviral IAP repeat containing 2 [Source:HGNC Symbol;Acc:HGNC:590]
ENSG00000162783	1.88848	0.000569905	0.0203616	IER5	Q5VY09	protein_coding	immediate early response 5 [Source:HGNC Symbol;Acc:HGNC:5393]
ENSG00000121005	1.88302	0.00072736	0.0245689	CRISPLD1	Q9H336	protein_coding	cysteine rich secretory protein LCCL domain containing 1 [Source:HGNC Symbol;Acc:HGNC:18206]
ENSG00000109320	1.88145	0.000567367	0.0203088	NFKB1	A0A024RDJ4	protein_coding	nuclear factor kappa B subunit 1 [Source:HGNC Symbol;Acc:HGNC:7794]
ENSG00000284634	1.881	0.000765325	0.0256257	LOC374443	NA	processed_transcript
ENSG00000088826	1.86221	0.000642017	0.0224776	SMOX	Q9NWM0	protein_coding	spermine oxidase [Source:HGNC Symbol;Acc:HGNC:15862]
ENSG00000231808	1.85085	0.000880515	0.0285847	NA	NA	lincRNA	long intergenic non-protein coding RNA 1388 [Source:HGNC Symbol;Acc:HGNC:50660]
ENSG00000105967	1.84816	0.000707277	0.0241456	TFEC	O14948	protein_coding	transcription factor EC [Source:HGNC Symbol;Acc:HGNC:11754]
ENSG00000143162	1.84783	0.000704021	0.0241376	CREG1	O75629	protein_coding	cellular repressor of E1A stimulated genes 1 [Source:HGNC Symbol;Acc:HGNC:2351]
ENSG00000101311	1.84294	0.00102045	0.0321484	FERMT1	Q49AC8	protein_coding	fermitin family member 1 [Source:HGNC Symbol;Acc:HGNC:15889]
ENSG00000083799	1.82706	0.000786753	0.026206	CYLD	A0A024R6T1	protein_coding	CYLD lysine 63 deubiquitinase [Source:HGNC Symbol;Acc:HGNC:2584]
ENSG00000197122	1.82685	0.000802768	0.0265093	SRC	P12931	protein_coding	SRC proto-oncogene, non-receptor tyrosine kinase [Source:HGNC Symbol;Acc:HGNC:11283]
ENSG00000085117	1.82685	0.000820414	0.0269991	CD82	P27701	protein_coding	CD82 molecule [Source:HGNC Symbol;Acc:HGNC:6210]
ENSG00000267520	1.82517	0.000844201	0.0277343	NA	NA	3prime_overlapping_ncRNA	novel transcript
ENSG00000198431	1.82486	0.000789418	0.02621	TXNRD1	Q16881	protein_coding	thioredoxin reductase 1 [Source:HGNC Symbol;Acc:HGNC:12437]
ENSG00000149289	1.81959	0.0008161	0.0269033	ZC3H12C	Q9C0D7	protein_coding	zinc finger CCCH-type containing 12C [Source:HGNC Symbol;Acc:HGNC:29362]
ENSG00000118242	1.80479	0.000961434	0.0305399	MREG	Q8N565	protein_coding	melanoregulin [Source:HGNC Symbol;Acc:HGNC:25478]
ENSG00000179399	1.80325	0.00113977	0.0353245	GPC5	P78333	protein_coding	glypican 5 [Source:HGNC Symbol;Acc:HGNC:4453]
ENSG00000099860	1.79904	0.00128483	0.0386375	GADD45B	O75293	protein_coding	growth arrest and DNA damage inducible beta [Source:HGNC Symbol;Acc:HGNC:4096]
ENSG00000175505	1.79689	0.00133867	0.039903	CLCF1	Q9UBD9	protein_coding	cardiotrophin like cytokine factor 1 [Source:HGNC Symbol;Acc:HGNC:17412]
ENSG00000185291	1.79394	0.00115961	0.0357433	IL3RA	P26951	protein_coding	interleukin 3 receptor subunit alpha [Source:HGNC Symbol;Acc:HGNC:6012]
ENSG00000183484	1.77355	0.00133939	0.039903	GPR132	Q9UNW8	protein_coding	G protein-coupled receptor 132 [Source:HGNC Symbol;Acc:HGNC:17482]
ENSG00000257027	1.75457	0.00141334	0.0415257	NA	NA	sense_intronic	novel transcript
ENSG00000110042	1.7441	0.00140946	0.0414752	DTX4	Q9Y2E6	protein_coding	deltex E3 ubiquitin ligase 4 [Source:HGNC Symbol;Acc:HGNC:29151]
ENSG00000256594	1.73888	0.00152727	0.0442631	LOC374443	NA	transcribed_unprocessed_pseudogene
ENSG00000180758	1.7378	0.00162012	0.0463242	GPR157	Q5UAW9	protein_coding	G protein-coupled receptor 157 [Source:HGNC Symbol;Acc:HGNC:23687]
ENSG00000256235	1.70013	0.00172646	0.0487834	SMIM3	Q9BZL3	protein_coding	small integral membrane protein 3 [Source:HGNC Symbol;Acc:HGNC:30248]
ENSG00000197471	-1.7069	0.00166765	0.0474009	SPN	A0A024R629	protein_coding	sialophorin [Source:HGNC Symbol;Acc:HGNC:11249]
ENSG00000140836	-1.71702	0.00155652	0.0450429	ZFHX3	Q15911	protein_coding	zinc finger homeobox 3 [Source:HGNC Symbol;Acc:HGNC:777]
ENSG00000188906	-1.72196	0.00167098	0.0474253	LRRK2	Q17RV3	protein_coding	leucine rich repeat kinase 2 [Source:HGNC Symbol;Acc:HGNC:18618]
ENSG00000173198	-1.7255	0.00148489	0.0432309	CYSLTR1	Q38Q88	protein_coding	cysteinyl leukotriene receptor 1 [Source:HGNC Symbol;Acc:HGNC:17451]
ENSG00000197959	-1.74641	0.00133575	0.039903	DNM3	Q9UQ16	protein_coding	dynamin 3 [Source:HGNC Symbol;Acc:HGNC:29125]
ENSG00000085563	-1.75098	0.00144731	0.0423941	ABCB1	A4D1D2	protein_coding	ATP binding cassette subfamily B member 1 [Source:HGNC Symbol;Acc:HGNC:40]
ENSG00000111859	-1.75156	0.00134284	0.0399437	NEDD9	A0A024QZV9	protein_coding	neural precursor cell expressed, developmentally down-regulated 9 [Source:HGNC Symbol;Acc:HGNC:7733]
ENSG00000245848	-1.7556	0.00132092	0.0395368	CEBPA	P49715	protein_coding	CCAAT enhancer binding protein alpha [Source:HGNC Symbol;Acc:HGNC:1833]
ENSG00000163814	-1.75595	0.0016033	0.0460493	CDCP1	Q9H5V8	protein_coding	CUB domain containing protein 1 [Source:HGNC Symbol;Acc:HGNC:24357]
ENSG00000145868	-1.75656	0.00121216	0.0370326	FBXO38	Q6AZE0	protein_coding	F-box protein 38 [Source:HGNC Symbol;Acc:HGNC:28844]
ENSG00000181104	-1.75676	0.00147875	0.0431175	F2R	P25116	protein_coding	coagulation factor II thrombin receptor [Source:HGNC Symbol;Acc:HGNC:3537]
ENSG00000040933	-1.76036	0.00122683	0.0372608	INPP4A	Q96PE3	protein_coding	inositol polyphosphate-4-phosphatase type I A [Source:HGNC Symbol;Acc:HGNC:6074]
ENSG00000198125	-1.76734	0.00149651	0.043503	MB	A0A1K0FU49	protein_coding	myoglobin [Source:HGNC Symbol;Acc:HGNC:6915]
ENSG00000148158	-1.77064	0.00122448	0.0372608	SNX30	Q5VWJ9	protein_coding	sorting nexin family member 30 [Source:HGNC Symbol;Acc:HGNC:23685]
ENSG00000125144	-1.77182	0.00124562	0.0375763	MT1G	P13640	protein_coding	metallothionein 1G [Source:HGNC Symbol;Acc:HGNC:7399]
ENSG00000047597	-1.79968	0.00156174	0.0451257	XK	P51811	protein_coding	X-linked Kx blood group [Source:HGNC Symbol;Acc:HGNC:12811]
ENSG00000172197	-1.80322	0.0016854	0.0477637	MBOAT1	Q6ZNC8	protein_coding	membrane bound O-acyltransferase domain containing 1 [Source:HGNC Symbol;Acc:HGNC:21579]
ENSG00000157978	-1.80412	0.00132089	0.0395368	LDLRAP1	B3KR97	protein_coding	low density lipoprotein receptor adaptor protein 1 [Source:HGNC Symbol;Acc:HGNC:18640]
ENSG00000117016	-1.80423	0.000921269	0.0296071	RIMS3	Q9UJD0	protein_coding	regulating synaptic membrane exocytosis 3 [Source:HGNC Symbol;Acc:HGNC:21292]
ENSG00000160145	-1.81342	0.000901427	0.0291158	KALRN	J3QSW6	protein_coding	kalirin RhoGEF kinase [Source:HGNC Symbol;Acc:HGNC:4814]
ENSG00000118473	-1.8161	0.00102697	0.0322478	SGIP1	Q9BQI5	protein_coding	SH3 domain GRB2 like endophilin interacting protein 1 [Source:HGNC Symbol;Acc:HGNC:25412]
ENSG00000124313	-1.82168	0.00113759	0.0353168	IQSEC2	Q5JU85	protein_coding	IQ motif and Sec7 domain 2 [Source:HGNC Symbol;Acc:HGNC:29059]
ENSG00000106366	-1.82277	0.000953343	0.0303835	SERPINE1	A0A024QYT5	protein_coding	serpin family E member 1 [Source:HGNC Symbol;Acc:HGNC:8583]
ENSG00000084710	-1.82485	0.00105486	0.0330156	EFR3B	B3KT90	protein_coding	EFR3 homolog B [Source:HGNC Symbol;Acc:HGNC:29155]
ENSG00000077420	-1.82732	0.000854624	0.0280287	APBB1IP	Q7Z5R6	protein_coding	amyloid beta precursor protein binding family B member 1 interacting protein [Source:HGNC Symbol;Acc:HGNC:17379]
ENSG00000280614	-1.82827	0.000795569	0.0263169	NA	NA	lincRNA	novel transcript, similar to YY1 associated myogenesis RNA 1 YAM1
ENSG00000143772	-1.83013	0.000886645	0.0287351	ITPKB	B2R9J0	protein_coding	inositol-trisphosphate 3-kinase B [Source:HGNC Symbol;Acc:HGNC:6179]
ENSG00000281429	-1.8306	0.00134644	0.0399889	FAM20C	Q8IXL6	protein_coding	FAM20C, golgi associated secretory pathway kinase [Source:HGNC Symbol;Acc:HGNC:22140]
ENSG00000136161	-1.83408	0.000768746	0.0256954	RCBTB2	O95199	protein_coding	RCC1 and BTB domain containing protein 2 [Source:HGNC Symbol;Acc:HGNC:1914]
ENSG00000214425	-1.83551	0.000895416	0.0289704	NA	NA	transcribed_unprocessed_pseudogene	leucine rich repeat containing 37 member A4, pseudogene [Source:HGNC Symbol;Acc:HGNC:25479]
ENSG00000204197	-1.84464	0.000916687	0.0295093	KIFC1	A0A024RCS7	protein_coding	kinesin family member C1 [Source:HGNC Symbol;Acc:HGNC:6389]
ENSG00000091622	-1.8486	0.00171899	0.0486438	PITPNM3	A1A5C9	protein_coding	PITPNM family member 3 [Source:HGNC Symbol;Acc:HGNC:21043]
ENSG00000156299	-1.85726	0.000703421	0.0241376	TIAM1	Q13009	protein_coding	T cell lymphoma invasion and metastasis 1 [Source:HGNC Symbol;Acc:HGNC:11805]
ENSG00000053747	-1.86539	0.00086939	0.0283194	LAMA3	A0A0A6YYF2	protein_coding	laminin subunit alpha 3 [Source:HGNC Symbol;Acc:HGNC:6483]
ENSG00000152689	-1.88639	0.000565713	0.0202874	RASGRP3	Q8IV61	protein_coding	RAS guanyl releasing protein 3 [Source:HGNC Symbol;Acc:HGNC:14545]
ENSG00000082458	-1.89295	0.000654564	0.0227921	DLG3	Q92796	protein_coding	discs large MAGUK scaffold protein 3 [Source:HGNC Symbol;Acc:HGNC:2902]
ENSG00000122223	-1.89725	0.000669643	0.0232328	CD244	Q9BZW8	protein_coding	CD244 molecule [Source:HGNC Symbol;Acc:HGNC:18171]
ENSG00000179869	-1.9032	0.000542081	0.0194763	ABCA13	A0A0A0MT16	protein_coding	ATP binding cassette subfamily A member 13 [Source:HGNC Symbol;Acc:HGNC:14638]
ENSG00000176659	-1.90434	0.00157819	0.0454643	C20orf197	Q8N268	lincRNA	chromosome 20 open reading frame 197 [Source:HGNC Symbol;Acc:HGNC:26601]
ENSG00000236901	-1.91049	0.000750531	0.0251743	MIR600HG	NA	sense_intronic	MIR600 host gene [Source:HGNC Symbol;Acc:HGNC:23642]
ENSG00000106714	-1.91659	0.00135441	0.0401635	CNTNAP3	Q9BZ76	protein_coding	contactin associated protein like 3 [Source:HGNC Symbol;Acc:HGNC:13834]
ENSG00000196405	-1.92124	0.000537182	0.0193365	EVL	A0A024R6K5	protein_coding	Enah/Vasp-like [Source:HGNC Symbol;Acc:HGNC:20234]
ENSG00000138172	-1.92334	0.000514777	0.0187055	CALHM2	Q9HA72	protein_coding	calcium homeostasis modulator family member 2 [Source:HGNC Symbol;Acc:HGNC:23493]
ENSG00000101638	-1.93087	0.000578994	0.0206479	ST8SIA5	O15466	protein_coding	ST8 alpha-N-acetyl-neuraminide alpha-2,8-sialyltransferase 5 [Source:HGNC Symbol;Acc:HGNC:17827]
ENSG00000134830	-1.93365	0.000397626	0.0148133	C5AR2	Q9P296	protein_coding	complement component 5a receptor 2 [Source:HGNC Symbol;Acc:HGNC:4527]
ENSG00000183023	-1.93654	0.000411315	0.0152345	SLC8A1	P32418	protein_coding	solute carrier family 8 member A1 [Source:HGNC Symbol;Acc:HGNC:11068]
ENSG00000143891	-1.93788	0.00074111	0.0249018	GALM	Q96C23	protein_coding	galactose mutarotase [Source:HGNC Symbol;Acc:HGNC:24063]
ENSG00000156804	-1.9418	0.000392416	0.0146762	FBXO32	Q969P5	protein_coding	F-box protein 32 [Source:HGNC Symbol;Acc:HGNC:16731]
ENSG00000129195	-1.94621	0.000624539	0.0219057	PIMREG	A0A0S2Z5F0	protein_coding	PICALM interacting mitotic regulator [Source:HGNC Symbol;Acc:HGNC:25483]
ENSG00000155897	-1.95707	0.000732558	0.0246576	ADCY8	A0A0K0K1K3	protein_coding	adenylate cyclase 8 [Source:HGNC Symbol;Acc:HGNC:239]
ENSG00000154380	-1.95725	0.000381327	0.0145161	ENAH	Q8N8S7	protein_coding	ENAH, actin regulator [Source:HGNC Symbol;Acc:HGNC:18271]
ENSG00000006468	-1.97115	0.00101373	0.0320418	ETV1	P50549	protein_coding	ETS variant 1 [Source:HGNC Symbol;Acc:HGNC:3490]
ENSG00000135094	-1.97257	0.00122526	0.0372608	SDS	P20132	protein_coding	serine dehydratase [Source:HGNC Symbol;Acc:HGNC:10691]
ENSG00000284803	-1.97443	0.000359106	0.0138349	NA	NA	processed_transcript	novel transcript
ENSG00000135363	-1.99062	0.000324555	0.0128472	LMO2	P25791	protein_coding	LIM domain only 2 [Source:HGNC Symbol;Acc:HGNC:6642]
ENSG00000273859	-1.99151	0.000790971	0.02621	RASSF7	Q02833	protein_coding	Ras association domain family member 7 [Source:HGNC Symbol;Acc:HGNC:1166]
ENSG00000242600	-2.01569	0.00104179	0.0326597	MBL1P	NA	transcribed_unitary_pseudogene	mannose binding lectin 1, pseudogene [Source:HGNC Symbol;Acc:HGNC:6921]
ENSG00000198019	-2.01735	0.000710123	0.0241997	FCGR1B	Q92637	protein_coding	Fc fragment of IgG receptor Ib [Source:HGNC Symbol;Acc:HGNC:3614]
ENSG00000120738	-2.01936	0.0003836	0.0145163	EGR1	P18146	protein_coding	early growth response 1 [Source:HGNC Symbol;Acc:HGNC:3238]
ENSG00000284491	-2.02662	0.000595496	0.0211187	NA	NA	protein_coding	thrombospondin type 1 domain containing 8 [Source:HGNC Symbol;Acc:HGNC:53785]
ENSG00000124496	-2.0284	0.000240807	0.010022	TRERF1	Q05GC8	protein_coding	transcriptional regulating factor 1 [Source:HGNC Symbol;Acc:HGNC:18273]
ENSG00000170500	-2.03567	0.00023279	0.00970936	LONRF2	Q1L5Z9	protein_coding	LON peptidase N-terminal domain and ring finger 2 [Source:HGNC Symbol;Acc:HGNC:24788]
ENSG00000176697	-2.04031	0.000326193	0.0128472	BDNF	A0A0E3SU01	protein_coding	brain derived neurotrophic factor [Source:HGNC Symbol;Acc:HGNC:1033]
ENSG00000134256	-2.04458	0.000304785	0.0122335	CD101	Q93033	protein_coding	CD101 molecule [Source:HGNC Symbol;Acc:HGNC:5949]
ENSG00000260585	-2.06917	0.00162467	0.0463853	NA	NA	lincRNA	novel transcript
ENSG00000272405	-2.06952	0.000221511	0.00931996	NA	NA	antisense	novel transcript, antisense to BCAN
ENSG00000274307	-2.06977	0.000935596	0.0299172	NA	NA	sense_intronic	novel transcript, sense intronic to ATP10A
ENSG00000227295	-2.07694	0.000614902	0.0216468	NA	NA	processed_pseudogene	elongation factor for RNA polymerase II 2 pseudogene 1 [Source:HGNC Symbol;Acc:HGNC:39343]
ENSG00000146376	-2.08867	0.000143363	0.00635233	ARHGAP18	Q8N392	protein_coding	Rho GTPase activating protein 18 [Source:HGNC Symbol;Acc:HGNC:21035]
ENSG00000168329	-2.09471	0.000211571	0.00898053	CX3CR1	P49238	protein_coding	C-X3-C motif chemokine receptor 1 [Source:HGNC Symbol;Acc:HGNC:2558]
ENSG00000103942	-2.09654	0.000139361	0.00621811	HOMER2	Q9NSB8	protein_coding	homer scaffold protein 2 [Source:HGNC Symbol;Acc:HGNC:17513]
ENSG00000174600	-2.09863	0.000973025	0.030857	CMKLR1	Q99788	protein_coding	chemerin chemokine-like receptor 1 [Source:HGNC Symbol;Acc:HGNC:2121]
ENSG00000163701	-2.10004	0.000387377	0.0145514	IL17RE	B4DMZ3	protein_coding	interleukin 17 receptor E [Source:HGNC Symbol;Acc:HGNC:18439]
ENSG00000164684	-2.1056	0.000867793	0.0283154	ZNF704	Q6ZNC4	protein_coding	zinc finger protein 704 [Source:HGNC Symbol;Acc:HGNC:32291]
ENSG00000204025	-2.10861	0.00118553	0.0363928	TRPC5OS	A6NMA1	protein_coding	TRPC5 opposite strand [Source:HGNC Symbol;Acc:HGNC:40593]
ENSG00000185669	-2.10884	0.0013078	0.0392667	SNAI3	Q3KNW1	protein_coding	snail family transcriptional repressor 3 [Source:HGNC Symbol;Acc:HGNC:18411]
ENSG00000180549	-2.11287	0.00161799	0.0463242	FUT7	Q11130	protein_coding	fucosyltransferase 7 [Source:HGNC Symbol;Acc:HGNC:4018]
ENSG00000278817	-2.11505	0.00159031	0.0457446	LOC102724770	Q14129	protein_coding	protein DGCR6 [Source:NCBI gene;Acc:102724770]
ENSG00000121281	-2.11805	0.000159901	0.00698829	ADCY7	P51828	protein_coding	adenylate cyclase 7 [Source:HGNC Symbol;Acc:HGNC:238]
ENSG00000162739	-2.11836	0.00101832	0.0321339	SLAMF6	Q96DU3	protein_coding	SLAM family member 6 [Source:HGNC Symbol;Acc:HGNC:21392]
ENSG00000172403	-2.11984	0.000187977	0.0080683	SYNPO2	Q9UMS6	protein_coding	synaptopodin 2 [Source:HGNC Symbol;Acc:HGNC:17732]
ENSG00000151490	-2.14645	0.000270617	0.0110886	PTPRO	Q16827	protein_coding	protein tyrosine phosphatase, receptor type O [Source:HGNC Symbol;Acc:HGNC:9678]
ENSG00000131242	-2.15516	0.000132622	0.00599871	RAB11FIP4	Q86YS3	protein_coding	RAB11 family interacting protein 4 [Source:HGNC Symbol;Acc:HGNC:30267]
ENSG00000078018	-2.17485	0.000446872	0.0164247	MAP2	P11137	protein_coding	microtubule associated protein 2 [Source:HGNC Symbol;Acc:HGNC:6839]
ENSG00000036672	-2.17508	0.00018675	0.00803361	USP2	O75604	protein_coding	ubiquitin specific peptidase 2 [Source:HGNC Symbol;Acc:HGNC:12618]
ENSG00000168785	-2.17733	0.000152099	0.0066811	TSPAN5	P62079	protein_coding	tetraspanin 5 [Source:HGNC Symbol;Acc:HGNC:17753]
ENSG00000116983	-2.18563	0.000585973	0.020858	HPCAL4	Q9UM19	protein_coding	hippocalcin like 4 [Source:HGNC Symbol;Acc:HGNC:18212]
ENSG00000104490	-2.1859	8.97e-05	0.00437881	NCALD	B2RB70	protein_coding	neurocalcin delta [Source:HGNC Symbol;Acc:HGNC:7655]
ENSG00000277245	-2.19049	0.000385486	0.0145514	NA	NA	antisense	novel transcript, antisense to MNS1
ENSG00000172031	-2.19901	0.000130271	0.00595697	EPHX4	Q8IUS5	protein_coding	epoxide hydrolase 4 [Source:HGNC Symbol;Acc:HGNC:23758]
ENSG00000274935	-2.20468	0.000352257	0.0135984	LILRA1	O75019	protein_coding	leukocyte immunoglobulin like receptor A1 [Source:HGNC Symbol;Acc:HGNC:6602]
ENSG00000157087	-2.21323	8.46e-05	0.00420483	ATP2B2	A0A024R2K6	protein_coding	ATPase plasma membrane Ca2+ transporting 2 [Source:HGNC Symbol;Acc:HGNC:815]
ENSG00000132669	-2.2165	6.1e-05	0.00307784	RIN2	Q8WYP3	protein_coding	Ras and Rab interactor 2 [Source:HGNC Symbol;Acc:HGNC:18750]
ENSG00000157303	-2.22887	0.000103854	0.00496722	SUSD3	Q96L08	protein_coding	sushi domain containing 3 [Source:HGNC Symbol;Acc:HGNC:28391]
ENSG00000133055	-2.23879	0.000425924	0.0156848	MYBPH	Q13203	protein_coding	myosin binding protein H [Source:HGNC Symbol;Acc:HGNC:7552]
ENSG00000144857	-2.24391	0.000609358	0.0214911	BOC	Q9BWV1	protein_coding	BOC cell adhesion associated, oncogene regulated [Source:HGNC Symbol;Acc:HGNC:17173]
ENSG00000061337	-2.25291	0.000224643	0.0094311	LZTS1	Q9Y250	protein_coding	leucine zipper tumor suppressor 1 [Source:HGNC Symbol;Acc:HGNC:13861]
ENSG00000158473	-2.25713	5.91e-05	0.00301702	CD1D	P15813	protein_coding	CD1d molecule [Source:HGNC Symbol;Acc:HGNC:1637]
ENSG00000141574	-2.26133	0.000711393	0.0242	SECTM1	Q8WVN6	protein_coding	secreted and transmembrane 1 [Source:HGNC Symbol;Acc:HGNC:10707]
ENSG00000102760	-2.26923	4.37e-05	0.00234923	RGCC	Q9H4X1	protein_coding	regulator of cell cycle [Source:HGNC Symbol;Acc:HGNC:20369]
ENSG00000274536	-2.27059	0.000928553	0.0297416	NA	NA	antisense	novel transcript, antisense VSIG4
ENSG00000182890	-2.27646	4.81e-05	0.00253643	GLUD2	A0A140VK14	protein_coding	glutamate dehydrogenase 2 [Source:HGNC Symbol;Acc:HGNC:4336]
ENSG00000175745	-2.29724	0.00119866	0.0366785	NR2F1	P10589	protein_coding	nuclear receptor subfamily 2 group F member 1 [Source:HGNC Symbol;Acc:HGNC:7975]
ENSG00000091106	-2.31286	8.51e-05	0.0042089	NLRC4	Q9NPP4	protein_coding	NLR family CARD domain containing 4 [Source:HGNC Symbol;Acc:HGNC:16412]
ENSG00000137501	-2.31411	4.19e-05	0.00226489	SYTL2	Q9HCH5	protein_coding	synaptotagmin like 2 [Source:HGNC Symbol;Acc:HGNC:15585]
ENSG00000249898	-2.31849	8.74e-05	0.00430116	MCPH1-AS1	NA	antisense	MCPH1 antisense RNA 1 [Source:HGNC Symbol;Acc:HGNC:51655]
ENSG00000134917	-2.33045	0.000268064	0.011013	ADAMTS8	Q5FWF1	protein_coding	ADAM metallopeptidase with thrombospondin type 1 motif 8 [Source:HGNC Symbol;Acc:HGNC:224]
ENSG00000107719	-2.33526	3.6e-05	0.00198741	PALD1	A0A024QZM5	protein_coding	phosphatase domain containing paladin 1 [Source:HGNC Symbol;Acc:HGNC:23530]
ENSG00000169247	-2.33865	0.00025351	0.0105278	SH3TC2	Q8TF17	protein_coding	SH3 domain and tetratricopeptide repeats 2 [Source:HGNC Symbol;Acc:HGNC:29427]
ENSG00000162545	-2.35344	0.000130455	0.00595697	CAMK2N1	Q7Z7J9	protein_coding	calcium/calmodulin dependent protein kinase II inhibitor 1 [Source:HGNC Symbol;Acc:HGNC:24190]
ENSG00000138131	-2.38112	2.32e-05	0.00135335	LOXL4	Q96JB6	protein_coding	lysyl oxidase like 4 [Source:HGNC Symbol;Acc:HGNC:17171]
ENSG00000148798	-2.39793	1.98e-05	0.00118579	INA	Q16352	protein_coding	internexin neuronal intermediate filament protein alpha [Source:HGNC Symbol;Acc:HGNC:6057]
ENSG00000206190	-2.40323	1.89e-05	0.00114367	ATP10A	O60312	protein_coding	ATPase phospholipid transporting 10A (putative) [Source:HGNC Symbol;Acc:HGNC:13542]
ENSG00000179388	-2.40929	6.31e-05	0.0031756	EGR3	B4DH80	protein_coding	early growth response 3 [Source:HGNC Symbol;Acc:HGNC:3240]
ENSG00000251002	-2.41869	0.000402098	0.0149219	NA	NA	processed_transcript	novel transcript, antisense to IG_gene_cluster
ENSG00000206567	-2.42758	0.000145342	0.00641042	NA	NA	lincRNA	novel transcript
ENSG00000186442	-2.428	0.00147311	0.0430183	KRT3	P12035	protein_coding	keratin 3 [Source:HGNC Symbol;Acc:HGNC:6440]
ENSG00000121743	-2.43173	1.82e-05	0.00110772	GJA3	Q9Y6H8	protein_coding	gap junction protein alpha 3 [Source:HGNC Symbol;Acc:HGNC:4277]
ENSG00000135063	-2.44477	0.000144821	0.00640215	FAM189A2	Q15884	protein_coding	family with sequence similarity 189 member A2 [Source:HGNC Symbol;Acc:HGNC:24820]
ENSG00000165023	-2.44769	1.35e-05	0.000843816	DIRAS2	Q96HU8	protein_coding	DIRAS family GTPase 2 [Source:HGNC Symbol;Acc:HGNC:19323]
ENSG00000175463	-2.45608	0.000397351	0.0148133	TBC1D10C	Q8IV04	protein_coding	TBC1 domain family member 10C [Source:HGNC Symbol;Acc:HGNC:24702]
ENSG00000183578	-2.45909	1.52e-05	0.000935175	TNFAIP8L3	A0A1B0GTK8	protein_coding	TNF alpha induced protein 8 like 3 [Source:HGNC Symbol;Acc:HGNC:20620]
ENSG00000162676	-2.46592	1.06e-05	0.000683902	GFI1	Q99684	protein_coding	growth factor independent 1 transcriptional repressor [Source:HGNC Symbol;Acc:HGNC:4237]
ENSG00000102271	-2.4813	2.32e-05	0.00135335	KLHL4	A5PKX1	protein_coding	kelch like family member 4 [Source:HGNC Symbol;Acc:HGNC:6355]
ENSG00000197859	-2.51133	5.15e-05	0.0026833	ADAMTSL2	Q86TH1	protein_coding	ADAMTS like 2 [Source:HGNC Symbol;Acc:HGNC:14631]
ENSG00000233237	-2.52442	2.48e-05	0.00140984	LINC00472	NA	lincRNA	long intergenic non-protein coding RNA 472 [Source:HGNC Symbol;Acc:HGNC:21380]
ENSG00000177791	-2.53514	8.26e-06	0.00055574	MYOZ1	Q9NP98	protein_coding	myozenin 1 [Source:HGNC Symbol;Acc:HGNC:13752]
ENSG00000277734	-2.53822	6.76e-06	0.000460037	NA	NA	TR_C_gene	T cell receptor alpha constant [Source:HGNC Symbol;Acc:HGNC:12029]
ENSG00000235107	-2.53965	1.32e-05	0.000830069	RING1	A0A1U9X8F2	protein_coding	ring finger protein 1 [Source:HGNC Symbol;Acc:HGNC:10018]
ENSG00000275482	-2.54863	0.000387222	0.0145514	EPHB6	J3KQU5	protein_coding	EPH receptor B6 [Source:HGNC Symbol;Acc:HGNC:3396]
ENSG00000173262	-2.56346	0.00116323	0.0357657	SLC2A14	Q8TDB8	protein_coding	solute carrier family 2 member 14 [Source:HGNC Symbol;Acc:HGNC:18301]
ENSG00000186047	-2.57179	0.000697597	0.0240289	DLEU7	Q6UYE1	protein_coding	deleted in lymphocytic leukemia 7 [Source:HGNC Symbol;Acc:HGNC:17567]
ENSG00000065534	-2.57331	4.42e-06	0.000310357	MYLK	Q05B97	protein_coding	myosin light chain kinase [Source:HGNC Symbol;Acc:HGNC:7590]
ENSG00000196826	-2.57941	2.99e-05	0.00168318	NA	NA	protein_coding	novel zinc finger protein
ENSG00000068615	-2.59477	1.54e-05	0.000949962	REEP1	E7EUF7	protein_coding	receptor accessory protein 1 [Source:HGNC Symbol;Acc:HGNC:25786]
ENSG00000177398	-2.6007	0.000605447	0.0214319	UMODL1	Q5DID0	protein_coding	uromodulin like 1 [Source:HGNC Symbol;Acc:HGNC:12560]
ENSG00000137198	-2.60218	0.000215613	0.00911177	GMPR	P36959	protein_coding	guanosine monophosphate reductase [Source:HGNC Symbol;Acc:HGNC:4376]
ENSG00000101230	-2.60238	0.000287449	0.0116843	ISM1	B1AKI9	protein_coding	isthmin 1 [Source:HGNC Symbol;Acc:HGNC:16213]
ENSG00000236759	-2.607	0.000401992	0.0149219	EHMT2	A2ABF8	protein_coding	euchromatic histone lysine methyltransferase 2 [Source:HGNC Symbol;Acc:HGNC:14129]
ENSG00000087589	-2.62139	3.39e-06	0.000246207	CASS4	B4DII4	protein_coding	Cas scaffold protein family member 4 [Source:HGNC Symbol;Acc:HGNC:15878]
ENSG00000229980	-2.62292	0.00152466	0.0442543	TOB1-AS1	NA	processed_transcript	TOB1 antisense RNA 1 [Source:HGNC Symbol;Acc:HGNC:44340]
ENSG00000183853	-2.63609	4.94e-06	0.000341206	KIRREL1	B4DN67	protein_coding	kirre like nephrin family adhesion molecule 1 [Source:HGNC Symbol;Acc:HGNC:15734]
ENSG00000173546	-2.64455	3.66e-06	0.000262121	CSPG4	Q6UVK1	protein_coding	chondroitin sulfate proteoglycan 4 [Source:HGNC Symbol;Acc:HGNC:2466]
ENSG00000139263	-2.64902	0.000218526	0.00921459	LRIG3	Q6UXM1	protein_coding	leucine rich repeats and immunoglobulin like domains 3 [Source:HGNC Symbol;Acc:HGNC:30991]
ENSG00000144331	-2.66172	3.1e-05	0.00173731	ZNF385B	Q569K4	protein_coding	zinc finger protein 385B [Source:HGNC Symbol;Acc:HGNC:26332]
ENSG00000109158	-2.66709	9.86e-06	0.000647959	GABRA4	P48169	protein_coding	gamma-aminobutyric acid type A receptor alpha4 subunit [Source:HGNC Symbol;Acc:HGNC:4078]
ENSG00000270181	-2.67303	1.02e-05	0.000670152	NA	NA	protein_coding	BIVM-ERCC5 readthrough [Source:HGNC Symbol;Acc:HGNC:43690]
ENSG00000274600	-2.6739	0.0011904	0.0364839	RIMBP3B	A6NNM3	protein_coding	RIMS binding protein 3B [Source:HGNC Symbol;Acc:HGNC:33891]
ENSG00000146950	-2.6741	0.000190268	0.00814839	SHROOM2	B7Z682	protein_coding	shroom family member 2 [Source:HGNC Symbol;Acc:HGNC:630]
ENSG00000092068	-2.68183	5.45e-05	0.00281163	SLC7A8	Q9UHI5	protein_coding	solute carrier family 7 member 8 [Source:HGNC Symbol;Acc:HGNC:11066]
ENSG00000230537	-2.68365	0.00114152	0.0353245	LOC100507103	NA	lincRNA
ENSG00000185650	-2.69014	2.15e-06	0.000164759	ZFP36L1	A0A024R658	protein_coding	ZFP36 ring finger protein like 1 [Source:HGNC Symbol;Acc:HGNC:1107]
ENSG00000042062	-2.69523	2.47e-05	0.00140984	RIPOR3	B7Z3F0	protein_coding	RIPOR family member 3 [Source:HGNC Symbol;Acc:HGNC:16168]
ENSG00000174370	-2.73805	8.67e-06	0.000579317	C11orf45	A0A024R3N7	protein_coding	chromosome 11 open reading frame 45 [Source:HGNC Symbol;Acc:HGNC:28584]
ENSG00000074706	-2.75172	1.12e-06	9.31e-05	IPCEF1	Q8WWN9	protein_coding	interaction protein for cytohesin exchange factors 1 [Source:HGNC Symbol;Acc:HGNC:21204]
ENSG00000230660	-2.75712	0.000780977	0.0260588	HCG18	NA	processed_transcript	HLA complex group 18 [Source:HGNC Symbol;Acc:HGNC:31337]
ENSG00000170892	-2.77455	3.51e-06	0.000254466	TSEN34	A0A024R4N9	protein_coding	tRNA splicing endonuclease subunit 34 [Source:HGNC Symbol;Acc:HGNC:15506]
ENSG00000233085	-2.79976	0.0013692	0.0405393	NA	NA	lincRNA	novel transcript
ENSG00000258677	-2.80639	0.000608959	0.0214911	NA	NA	protein_coding	novel transcript (UBE2W-STAU2 readthrough)
ENSG00000141441	-2.81927	2.12e-06	0.000163679	GAREM1	Q9H706	protein_coding	GRB2 associated regulator of MAPK1 subtype 1 [Source:HGNC Symbol;Acc:HGNC:26136]
ENSG00000159784	-2.83697	1.18e-05	0.000750923	FAM131B	Q86XD5	protein_coding	family with sequence similarity 131 member B [Source:HGNC Symbol;Acc:HGNC:22202]
ENSG00000122547	-2.84131	7.01e-07	6.14e-05	EEPD1	Q7L9B9	protein_coding	endonuclease/exonuclease/phosphatase family domain containing 1 [Source:HGNC Symbol;Acc:HGNC:22223]
ENSG00000184574	-2.84337	4.83e-05	0.00254053	LPAR5	Q5KU18	protein_coding	lysophosphatidic acid receptor 5 [Source:HGNC Symbol;Acc:HGNC:13307]
ENSG00000125735	-2.85593	2.23e-06	0.000169596	TNFSF14	O43557	protein_coding	TNF superfamily member 14 [Source:HGNC Symbol;Acc:HGNC:11930]
ENSG00000216906	-2.86924	0.000991636	0.0313953	NA	NA	processed_pseudogene	multimerin 2 (MMRN2) pseudogene
ENSG00000183018	-2.878	5.99e-07	5.35e-05	SPNS2	Q8IVW8	protein_coding	sphingolipid transporter 2 [Source:HGNC Symbol;Acc:HGNC:26992]
ENSG00000183785	-2.88918	8.19e-06	0.000553314	TUBA8	Q9NY65	protein_coding	tubulin alpha 8 [Source:HGNC Symbol;Acc:HGNC:12410]
ENSG00000270249	-2.89176	0.000872452	0.028371	NA	NA	protein_coding	novel protein
ENSG00000120337	-2.92255	1.51e-06	0.000120734	TNFSF18	A0A0U5JXL4	protein_coding	TNF superfamily member 18 [Source:HGNC Symbol;Acc:HGNC:11932]
ENSG00000130513	-2.92319	1.06e-05	0.000683902	GDF15	Q99988	protein_coding	growth differentiation factor 15 [Source:HGNC Symbol;Acc:HGNC:30142]
ENSG00000211829	-2.93439	0.000725478	0.0245485	NA	NA	TR_C_gene	T cell receptor delta constant [Source:HGNC Symbol;Acc:HGNC:12253]
ENSG00000261796	-2.94204	4.09e-07	3.87e-05	ISY1-RAB43	Q9ULR0	protein_coding	ISY1-RAB43 readthrough [Source:HGNC Symbol;Acc:HGNC:42969]
ENSG00000266976	-2.95229	2.12e-07	2.12e-05	LOC102724908	NA	lincRNA
ENSG00000154188	-2.95502	7.94e-05	0.00395438	ANGPT1	Q15389	protein_coding	angiopoietin 1 [Source:HGNC Symbol;Acc:HGNC:484]
ENSG00000163947	-3.0024	1.39e-07	1.51e-05	ARHGEF3	Q9NR81	protein_coding	Rho guanine nucleotide exchange factor 3 [Source:HGNC Symbol;Acc:HGNC:683]
ENSG00000172014	-3.00251	0.000520242	0.0188434	ANKRD20A4	Q4UJ75	protein_coding	ankyrin repeat domain 20 family member A4 [Source:HGNC Symbol;Acc:HGNC:31982]
ENSG00000183307	-3.00411	1.6e-06	0.00012666	TMEM121B	Q9BXQ6	protein_coding	transmembrane protein 121B [Source:HGNC Symbol;Acc:HGNC:1844]
ENSG00000114812	-3.041	2.34e-06	0.000177332	VIPR1	A0A024R2N2	protein_coding	vasoactive intestinal peptide receptor 1 [Source:HGNC Symbol;Acc:HGNC:12694]
ENSG00000183691	-3.06219	0.00124128	0.0375041	NOG	Q13253	protein_coding	noggin [Source:HGNC Symbol;Acc:HGNC:7866]
ENSG00000211869	-3.07936	0.00116064	0.0357433	NA	NA	TR_J_gene	T cell receptor alpha joining 20 [Source:HGNC Symbol;Acc:HGNC:12049]
ENSG00000184261	-3.08023	0.000343868	0.0134368	KCNK12	Q9HB15	protein_coding	potassium two pore domain channel subfamily K member 12 [Source:HGNC Symbol;Acc:HGNC:6274]
ENSG00000275278	-3.08233	0.000340194	0.0133203	NA	NA	antisense	novel transcript, antisense to FAR2
ENSG00000184385	-3.09818	0.000316241	0.0126223	UMODL1-AS1	NA	sense_overlapping	UMODL1 antisense RNA 1 [Source:HGNC Symbol;Acc:HGNC:23821]
ENSG00000139679	-3.10849	9.34e-08	1.05e-05	LPAR6	A0A024RDT2	protein_coding	lysophosphatidic acid receptor 6 [Source:HGNC Symbol;Acc:HGNC:15520]
ENSG00000227911	-3.11332	0.000294654	0.0119267	NA	NA	lincRNA	long intergenic non-protein coding RNA 2344 [Source:HGNC Symbol;Acc:HGNC:53264]
ENSG00000152207	-3.11475	1.48e-07	1.6e-05	CYSLTR2	A4ZKH2	protein_coding	cysteinyl leukotriene receptor 2 [Source:HGNC Symbol;Acc:HGNC:18274]
ENSG00000273707	-3.1308	0.000906626	0.0292345	CDKN1C	P49918	protein_coding	cyclin dependent kinase inhibitor 1C [Source:HGNC Symbol;Acc:HGNC:1786]
ENSG00000274286	-3.14238	4.7e-06	0.000325254	ADRA2B	P18089	protein_coding	adrenoceptor alpha 2B [Source:HGNC Symbol;Acc:HGNC:282]
ENSG00000233038	-3.14303	0.000863086	0.0282098	LOC100506585	NA	antisense	novel transcript, antisense to PTPRN2
ENSG00000101349	-3.14339	0.000861463	0.0282048	PAK5	B0AZM9	protein_coding	p21 (RAC1) activated kinase 5 [Source:HGNC Symbol;Acc:HGNC:15916]
ENSG00000197769	-3.15354	0.000230184	0.00962159	MAP1LC3C	Q9BXW4	protein_coding	microtubule associated protein 1 light chain 3 gamma [Source:HGNC Symbol;Acc:HGNC:13353]
ENSG00000122574	-3.16536	7.96e-07	6.82e-05	WIPF3	A6NGB9	protein_coding	WAS/WASL interacting protein family member 3 [Source:HGNC Symbol;Acc:HGNC:22004]
ENSG00000133019	-3.18082	8.19e-08	9.35e-06	CHRM3	A0A024R3S2	protein_coding	cholinergic receptor muscarinic 3 [Source:HGNC Symbol;Acc:HGNC:1952]
ENSG00000183798	-3.18309	1.11e-05	0.000707108	EMILIN3	Q9NT22	protein_coding	elastin microfibril interfacer 3 [Source:HGNC Symbol;Acc:HGNC:16123]
ENSG00000221866	-3.19506	1.87e-06	0.000146135	PLXNA4	Q9HCM2	protein_coding	plexin A4 [Source:HGNC Symbol;Acc:HGNC:9102]
ENSG00000241859	-3.19657	0.000664957	0.0231121	NA	NA	transcribed_unprocessed_pseudogene	anosmin 2, pseudogene [Source:HGNC Symbol;Acc:HGNC:6214]
ENSG00000253161	-3.22672	5.79e-05	0.0029684	LINC01605	NA	lincRNA	long intergenic non-protein coding RNA 1605 [Source:HGNC Symbol;Acc:HGNC:51654]
ENSG00000261279	-3.2477	5.08e-05	0.00265412	ULK4P1	NA	transcribed_unprocessed_pseudogene	ULK4 pseudogene 1 [Source:HGNC Symbol;Acc:HGNC:15775]
ENSG00000012779	-3.25957	4.24e-08	5.18e-06	ALOX5	P09917	protein_coding	arachidonate 5-lipoxygenase [Source:HGNC Symbol;Acc:HGNC:435]
ENSG00000177144	-3.26377	0.000124244	0.0057858	NUDT4B	NA	protein_coding	nudix hydrolase 4B [Source:HGNC Symbol;Acc:HGNC:18012]
ENSG00000184828	-3.26422	2.11e-05	0.00125373	ZBTB7C	A1YPR0	protein_coding	zinc finger and BTB domain containing 7C [Source:HGNC Symbol;Acc:HGNC:31700]
ENSG00000231631	-3.31394	1.58e-08	2.14e-06	PSMB8	P28062	protein_coding	proteasome subunit beta 8 [Source:HGNC Symbol;Acc:HGNC:9545]
ENSG00000139174	-3.33831	8.24e-08	9.35e-06	PRICKLE1	A0A024R0W7	protein_coding	prickle planar cell polarity protein 1 [Source:HGNC Symbol;Acc:HGNC:17019]
ENSG00000153208	-3.35237	9.77e-09	1.39e-06	MERTK	Q12866	protein_coding	MER proto-oncogene, tyrosine kinase [Source:HGNC Symbol;Acc:HGNC:7027]
ENSG00000285684	-3.35249	1.02e-08	1.44e-06	NA	NA	lincRNA	novel transcript
ENSG00000263155	-3.44232	1.83e-06	0.000142923	MYZAP	A0A024R5W4	protein_coding	myocardial zonula adherens protein [Source:HGNC Symbol;Acc:HGNC:43444]
ENSG00000227066	-3.44921	3.28e-08	4.11e-06	NA	NA	lincRNA	novel transcript
ENSG00000162745	-3.54699	2.44e-05	0.00140027	OLFML2B	B4DWE8	protein_coding	olfactomedin like 2B [Source:HGNC Symbol;Acc:HGNC:24558]
ENSG00000237161	-3.62079	7.34e-05	0.00367605	NA	NA	processed_pseudogene	p21 protein (Cdc42/Rac)-activated kinase 2 (PAK2) pseudogene
ENSG00000197893	-3.63885	1.56e-09	2.75e-07	NRAP	A0A0A0MRM2	protein_coding	nebulin related anchoring protein [Source:HGNC Symbol;Acc:HGNC:7988]
ENSG00000183128	-3.68416	1.04e-05	0.000675656	CALHM3	Q86XJ0	protein_coding	calcium homeostasis modulator 3 [Source:HGNC Symbol;Acc:HGNC:23458]
ENSG00000232804	-3.6942	3.28e-09	5.24e-07	HSPA1B	A8K5I0	protein_coding	heat shock protein family A (Hsp70) member 1B [Source:HGNC Symbol;Acc:HGNC:5233]
ENSG00000267554	-3.79061	0.000325431	0.0128472	NA	NA	processed_pseudogene	RAB32, member RAS oncogene family (RAB32) pseudogene
ENSG00000135312	-3.86369	0.000229165	0.0095999	HTR1B	A8K215	protein_coding	5-hydroxytryptamine receptor 1B [Source:HGNC Symbol;Acc:HGNC:5287]
ENSG00000259833	-3.92839	0.000165981	0.0072211	NA	NA	antisense	novel transcript, antisense to HYDIN
ENSG00000231877	-3.92885	0.000165743	0.0072211	NA	NA	lincRNA	novel transcript
ENSG00000273047	-3.96802	0.000133475	0.0060114	NA	NA	protein_coding	novel transcript, LIME1-SLC2A4RG readthrough
ENSG00000254740	-3.99142	0.000120536	0.00562676	NA	NA	antisense	novel transcript, antisense to USP2
ENSG00000260391	-4.00699	0.000112603	0.00529508	NA	NA	sense_overlapping	novel transcript, overlapping to KALRN
ENSG00000224367	-4.24447	2.04e-10	4.17e-08	NA	NA	transcribed_unitary_pseudogene	O-acyltransferase like, pseudogene [Source:HGNC Symbol;Acc:HGNC:44362]
ENSG00000181656	-4.37906	1.45e-05	0.000895593	GPR88	Q9GZN0	protein_coding	G protein-coupled receptor 88 [Source:HGNC Symbol;Acc:HGNC:4539]
ENSG00000123700	-4.41903	1.07e-10	2.39e-08	KCNJ2	P63252	protein_coding	potassium voltage-gated channel subfamily J member 2 [Source:HGNC Symbol;Acc:HGNC:6263]
ENSG00000064195	-4.44634	3.34e-10	6.48e-08	DLX3	O60479	protein_coding	distal-less homeobox 3 [Source:HGNC Symbol;Acc:HGNC:2916]
ENSG00000152592	-4.57661	2.01e-10	4.15e-08	DMP1	Q13316	protein_coding	dentin matrix acidic phosphoprotein 1 [Source:HGNC Symbol;Acc:HGNC:2932]
ENSG00000162543	-4.65385	1.93e-09	3.31e-07	UBXN10	Q96LJ8	protein_coding	UBX domain protein 10 [Source:HGNC Symbol;Acc:HGNC:26354]
ENSG00000248713	-4.6686	3.56e-13	1.45e-10	C4orf54	D6RIA3	protein_coding	chromosome 4 open reading frame 54 [Source:HGNC Symbol;Acc:HGNC:27741]
ENSG00000135547	-4.93871	4.87e-11	1.25e-08	HEY2	Q9UBP5	protein_coding	hes related family bHLH transcription factor with YRPW motif 2 [Source:HGNC Symbol;Acc:HGNC:4881]
ENSG00000082074	-4.94439	4.36e-13	1.67e-10	FYB1	O15117	protein_coding	FYN binding protein 1 [Source:HGNC Symbol;Acc:HGNC:4036]
ENSG00000241020	-5.24828	0.000128268	0.00591612	NA	NA	processed_pseudogene	ribosomal protein L32 (RPL32) pseudogene
ENSG00000263212	-5.33514	8.66e-05	0.00427046	NA	NA	processed_transcript	novel transcript
ENSG00000278573	-5.41016	6.06e-05	0.00306933	NA	NA	pseudogene
ENSG00000143167	-5.43723	5.47e-05	0.00281418	GPA33	Q99795	protein_coding	glycoprotein A33 [Source:HGNC Symbol;Acc:HGNC:4445]
ENSG00000267168	-5.51782	3.72e-05	0.00203234	NA	NA	protein_coding	novel protein
ENSG00000270962	-5.52398	3.63e-05	0.00198881	NA	NA	processed_pseudogene	NHP2 non-histone chromosome protein 2-like 1 (S. cerevisiae) (NHP2L1) pseudogene
ENSG00000241326	-5.62446	2.25e-05	0.00132321	NA	NA	sense_intronic	novel transcript
ENSG00000226777	-5.75204	1.15e-05	0.000734418	FAM30A	NA	lincRNA	family with sequence similarity 30 member A [Source:HGNC Symbol;Acc:HGNC:19955]
ENSG00000249364	-5.8134	8.28e-06	0.00055574	LOC101928858	NA	lincRNA
ENSG00000270112	-5.82291	7.93e-06	0.000537927	NA	NA	processed_transcript	novel transcript, antisense to ST8SIA5
ENSG00000285505	-6.00391	2.91e-06	0.00021729	NA	NA	protein_coding	novel protein, ATP1A3-RABAC1 readthrough
ENSG00000284077	-6.27269	5.97e-07	5.35e-05	NA	NA	protein_coding
ENSG00000267261	-6.44545	2e-07	2.04e-05	NA	NA	protein_coding	novel protein
ENSG00000285508	-6.54357	1.07e-07	1.19e-05	NA	NA	protein_coding	novel protein
ENSG00000235333	-6.61576	6.79e-08	7.95e-06	PVRIG2P	NA	transcribed_unprocessed_pseudogene	poliovirus receptor related immunoglobulin domain containing 2, pseudogene [Source:HGNC Symbol;Acc:HGNC:48897]
ENSG00000224831	-6.83221	1.49e-08	2.03e-06	NA	NA	processed_pseudogene	transmembrane protein 183B [Source:HGNC Symbol;Acc:HGNC:33205]
ENSG00000278555	-7.09156	2.31e-09	3.88e-07	LILRB4	Q8NHJ6	protein_coding	leukocyte immunoglobulin like receptor B4 [Source:HGNC Symbol;Acc:HGNC:6608]
ENSG00000236227	-7.54653	6.67e-11	1.66e-08	BRD2	A0A024RCR5	protein_coding	bromodomain containing 2 [Source:HGNC Symbol;Acc:HGNC:1103]
ENSG00000125378	-7.81447	7.39e-12	2.12e-09	BMP4	P12644	protein_coding	bone morphogenetic protein 4 [Source:HGNC Symbol;Acc:HGNC:1071]
ENSG00000188985	-8.55942	1.09e-14	5.51e-12	NA	NA	processed_pseudogene	dihydrofolate reductase pseudogene 1 [Source:HGNC Symbol;Acc:HGNC:2862]
