# Supplementary material for: Transcriptional profiling of human macrophages during infection with Bordetella pertussis
Source: RNA Biol. 2020 Feb 19;17(5):731–42. doi: 10.1080/15476286.2020.1727694 (PMC7237194; doi:10.1080/15476286.2020.1727694)
Supplement: Supplemental Material [file krnb-17-05-1727694-s001.zip › Supplementary information/Table S2_final.xlsx]

## Sheet: S2A
Table S2A
List of THP-1 genes significantly (|log2FC| ≥ 1; corrected p-value < 0.05) modulated between time points T2 and T1
Gene ID	log2FC	p-value	corrected p-value	Name	Uniprot	Gene type	Annotation
ENSG00000235715	12.7553	1.26e-32	2.4e-28	PSMB8	P28062	protein_coding	proteasome subunit beta 8 [Source:HGNC Symbol;Acc:HGNC:9545]
ENSG00000278081	11.6427	1.24e-27	1.18e-23	RPS9	A0A024R4M0	protein_coding	ribosomal protein S9 [Source:NCBI gene;Acc:6203]
ENSG00000278415	9.01671	2.75e-16	1.74e-12	FCAR	P24071	protein_coding	Fc fragment of IgA receptor [Source:HGNC Symbol;Acc:HGNC:3608]
ENSG00000279566	8.09932	1.08e-12	2.05e-09	ZNF43	A0A024R7P7	protein_coding	zinc finger protein 43 [Source:HGNC Symbol;Acc:HGNC:13109]
ENSG00000253861	8.08222	1.28e-12	2.21e-09	NA	NA	processed_pseudogene	solute carrier family 2 member 3 pseudogene 1 [Source:HGNC Symbol;Acc:HGNC:11008]
ENSG00000231259	7.95993	3.56e-12	4.51e-09	NA	NA	unprocessed_pseudogene	anaphase promoting complex subunit 1 (ANAPC1) pseudogene
ENSG00000144452	7.92085	4.85e-12	5.43e-09	ABCA12	B3KVV3	protein_coding	ATP binding cassette subfamily A member 12 [Source:HGNC Symbol;Acc:HGNC:14637]
ENSG00000281429	7.51165	1.38e-10	1.05e-07	FAM20C	Q8IXL6	protein_coding	FAM20C, golgi associated secretory pathway kinase [Source:HGNC Symbol;Acc:HGNC:22140]
ENSG00000260537	7.25311	1.04e-09	6.37e-07	NA	NA	protein_coding	novel protein, DDX19B and DDX19A readthrough
ENSG00000282773	6.87976	1.59e-08	6.88e-06	GOLGA8Q	A6NCC3	protein_coding	golgin A8 family member Q [Source:HGNC Symbol;Acc:HGNC:44408]
ENSG00000274332	6.86891	1.74e-08	7.37e-06	LRRC37A2	A6NM11	protein_coding	leucine rich repeat containing 37 member A2 [Source:HGNC Symbol;Acc:HGNC:32404]
ENSG00000227232	6.75399	3.72e-08	1.39e-05	WASH7P	NA	unprocessed_pseudogene	WAS protein family homolog 7, pseudogene [Source:HGNC Symbol;Acc:HGNC:38034]
ENSG00000259746	6.62994	8.19e-08	2.6e-05	NA	NA	processed_pseudogene	heat shock protein family E (Hsp10) member 1 pseudogene 3 [Source:HGNC Symbol;Acc:HGNC:49322]
ENSG00000237462	6.4364	2.93e-07	7.02e-05	TRIM27	A0A1U9X8R9	protein_coding	tripartite motif containing 27 [Source:HGNC Symbol;Acc:HGNC:9975]
ENSG00000251569	6.37798	4.31e-07	9.43e-05	NA	NA	protein_coding	novel Bardet-Biedl syndrome 5 and kelch repeat and BTB (POZ) domain containing 10 (KBTBD10) protein
ENSG00000248751	5.99286	4e-06	0.000590022	NA	NA	protein_coding	novel protein
ENSG00000226977	5.88669	7.19e-06	0.000924359	NA	NA	processed_pseudogene	high mobility group nucleosome binding domain 1 pseudogene 24 [Source:HGNC Symbol;Acc:HGNC:39368]
ENSG00000255863	5.81082	1.06e-05	0.00127046	NA	NA	protein_coding	novel protein
ENSG00000152672	5.63181	2.68e-05	0.00264653	CLEC4F	B7Z704	protein_coding	C-type lectin domain family 4 member F [Source:HGNC Symbol;Acc:HGNC:25357]
ENSG00000274434	5.55331	3.92e-05	0.00354845	NA	NA	lincRNA	novel transcript
ENSG00000221874	5.52868	4.32e-05	0.00382268	ZNF816-ZNF321P	A0A0X1KG74	protein_coding	ZNF816-ZNF321P readthrough [Source:HGNC Symbol;Acc:HGNC:38879]
ENSG00000281808	5.45235	6.18e-05	0.00491218	NA	NA	snoRNA
ENSG00000277454	5.43501	6.6e-05	0.00512962	PRH1-PRR4	NA	protein_coding
ENSG00000114737	5.2819	8.63e-12	9.12e-09	CISH	Q9NSE2	protein_coding	cytokine inducible SH2 containing protein [Source:HGNC Symbol;Acc:HGNC:1984]
ENSG00000254512	5.05906	0.000327793	0.0164597	NA	NA	processed_pseudogene	prohibitin pseudogene 2 [Source:HGNC Symbol;Acc:HGNC:8914]
ENSG00000259834	4.78579	1.45e-12	2.3e-09	NA	NA	lincRNA	novel transcript
ENSG00000198169	4.71716	5.71e-09	2.59e-06	ZNF251	Q9BRH9	protein_coding	zinc finger protein 251 [Source:HGNC Symbol;Acc:HGNC:13045]
ENSG00000233948	4.5447	1.79e-11	1.7e-08	TRIM27	A0A1U9X8R9	protein_coding	tripartite motif containing 27 [Source:HGNC Symbol;Acc:HGNC:9975]
ENSG00000145358	4.51892	8.49e-13	1.79e-09	DDIT4L	Q96D03	protein_coding	DNA damage inducible transcript 4 like [Source:HGNC Symbol;Acc:HGNC:30555]
ENSG00000232326	4.44542	3.16e-12	4.3e-09	TAP2	Q03519	protein_coding	transporter 2, ATP binding cassette subfamily B member [Source:HGNC Symbol;Acc:HGNC:44]
ENSG00000117600	4.39205	5.11e-09	2.37e-06	PLPPR4	Q7Z2D5	protein_coding	phospholipid phosphatase related 4 [Source:HGNC Symbol;Acc:HGNC:23496]
ENSG00000115461	4.17376	8.69e-08	2.71e-05	IGFBP5	A0A024R433	protein_coding	insulin like growth factor binding protein 5 [Source:HGNC Symbol;Acc:HGNC:5474]
ENSG00000089723	4.00464	7.49e-06	0.000956057	OTUB2	Q96DC9	protein_coding	OTU deubiquitinase, ubiquitin aldehyde binding 2 [Source:HGNC Symbol;Acc:HGNC:20351]
ENSG00000196666	3.89065	0.00019981	0.0115933	FAM180B	Q6P0A1	protein_coding	family with sequence similarity 180 member B [Source:HGNC Symbol;Acc:HGNC:34451]
ENSG00000260452	3.82833	0.000270797	0.0143954	NA	NA	processed_pseudogene	TP53RK binding protein pseudogene 2 [Source:HGNC Symbol;Acc:HGNC:44944]
ENSG00000278619	3.80848	4.74e-07	0.000102564	MRM1	Q6IN84	protein_coding	mitochondrial rRNA methyltransferase 1 [Source:HGNC Symbol;Acc:HGNC:26202]
ENSG00000125810	3.75711	0.000378524	0.0181839	CD93	Q9NPY3	protein_coding	CD93 molecule [Source:HGNC Symbol;Acc:HGNC:15855]
ENSG00000270898	3.72084	4.16e-05	0.00370043	GPR75-ASB3	A0A0A6YYF3	protein_coding	GPR75-ASB3 readthrough [Source:HGNC Symbol;Acc:HGNC:40043]
ENSG00000200086	3.68258	0.000532273	0.0239472	NA	NA	snRNA	RNA, U6 small nuclear 433, pseudogene [Source:HGNC Symbol;Acc:HGNC:47396]
ENSG00000115596	3.66023	5.8e-05	0.00471559	WNT6	Q8N2E5	protein_coding	Wnt family member 6 [Source:HGNC Symbol;Acc:HGNC:12785]
ENSG00000170054	3.65492	5.96e-05	0.00476627	SERPINA9	Q86WD7	protein_coding	serpin family A member 9 [Source:HGNC Symbol;Acc:HGNC:15995]
ENSG00000165695	3.47324	1.12e-07	3.13e-05	AK8	Q96MA6	protein_coding	adenylate kinase 8 [Source:HGNC Symbol;Acc:HGNC:26526]
ENSG00000177272	3.45531	6.86e-08	2.21e-05	KCNA3	P22001	protein_coding	potassium voltage-gated channel subfamily A member 3 [Source:HGNC Symbol;Acc:HGNC:6221]
ENSG00000187013	3.38602	0.00025502	0.0139063	C17orf82	Q86X59	lincRNA	chromosome 17 open reading frame 82 [Source:HGNC Symbol;Acc:HGNC:32699]
ENSG00000214273	3.30689	0.000373961	0.0180631	NA	NA	processed_pseudogene	angiogenic factor with G-patch and FHA domains 1 pseudogene 1 [Source:HGNC Symbol;Acc:HGNC:38051]
ENSG00000154856	3.27996	1.83e-05	0.00198667	APCDD1	Q8J025	protein_coding	APC down-regulated 1 [Source:HGNC Symbol;Acc:HGNC:15718]
ENSG00000188368	3.26961	0.00045495	0.0210661	PRR19	A6NJB7	protein_coding	proline rich 19 [Source:HGNC Symbol;Acc:HGNC:33728]
ENSG00000138759	3.25846	2.1e-05	0.00215366	FRAS1	Q86XX4	protein_coding	Fraser extracellular matrix complex subunit 1 [Source:HGNC Symbol;Acc:HGNC:19185]
ENSG00000235358	3.24835	0.000498198	0.0227914	LOC102723924	NA	lincRNA
ENSG00000078081	3.24494	1.97e-08	7.99e-06	LAMP3	Q9UQV4	protein_coding	lysosomal associated membrane protein 3 [Source:HGNC Symbol;Acc:HGNC:14582]
ENSG00000108702	3.23756	9.45e-08	2.86e-05	CCL1	P22362	protein_coding	C-C motif chemokine ligand 1 [Source:HGNC Symbol;Acc:HGNC:10609]
ENSG00000236428	3.22854	2.99e-07	7.02e-05	PPP1R18	A0A024RCJ8	protein_coding	protein phosphatase 1 regulatory subunit 18 [Source:HGNC Symbol;Acc:HGNC:29413]
ENSG00000275377	3.17363	0.000731234	0.0304508	MIR1299	NA	miRNA	microRNA 1299 [Source:HGNC Symbol;Acc:HGNC:35290]
ENSG00000151025	3.11902	1.28e-06	0.000230417	GPR158	Q5T848	protein_coding	G protein-coupled receptor 158 [Source:HGNC Symbol;Acc:HGNC:23689]
ENSG00000138772	3.10199	1.98e-06	0.000339776	ANXA3	P12429	protein_coding	annexin A3 [Source:HGNC Symbol;Acc:HGNC:541]
ENSG00000171811	3.07964	0.00110876	0.0408139	CFAP46	Q8IYW2	protein_coding	cilia and flagella associated protein 46 [Source:HGNC Symbol;Acc:HGNC:25247]
ENSG00000070047	3.07186	3.51e-07	7.95e-05	PHRF1	A0A024RCA1	protein_coding	PHD and ring finger domains 1 [Source:HGNC Symbol;Acc:HGNC:24351]
ENSG00000275003	3.05948	3.99e-05	0.0035975	DDT	P30046	protein_coding	D-dopachrome tautomerase [Source:HGNC Symbol;Acc:HGNC:2732]
ENSG00000105246	3.05902	1.31e-07	3.52e-05	EBI3	Q14213	protein_coding	Epstein-Barr virus induced 3 [Source:HGNC Symbol;Acc:HGNC:3129]
ENSG00000125551	3.05307	0.000390876	0.0185044	PLGLB2	Q02325	protein_coding	plasminogen-like B2 [Source:HGNC Symbol;Acc:HGNC:9073]
ENSG00000180739	2.97973	0.000232429	0.0131109	S1PR5	Q9H228	protein_coding	sphingosine-1-phosphate receptor 5 [Source:HGNC Symbol;Acc:HGNC:14299]
ENSG00000281887	2.97567	1.98e-05	0.00208965	GIMAP1-GIMAP5	A0A087WTJ2	protein_coding	GIMAP1-GIMAP5 readthrough [Source:HGNC Symbol;Acc:HGNC:51257]
ENSG00000241014	2.93591	0.000698602	0.0296105	LOC653160	NA	transcribed_unitary_pseudogene
ENSG00000164176	2.919	1.26e-06	0.000228449	EDIL3	O43854	protein_coding	EGF like repeats and discoidin domains 3 [Source:HGNC Symbol;Acc:HGNC:3173]
ENSG00000115363	2.90201	4.48e-06	0.000647211	EVA1A	Q9H8M9	protein_coding	eva-1 homolog A, regulator of programmed cell death [Source:HGNC Symbol;Acc:HGNC:25816]
ENSG00000219529	2.8728	0.000944573	0.0364628	NA	NA	processed_pseudogene	ribosomal protein S20 (RPS20) pseudogene
ENSG00000040633	2.83774	1.15e-06	0.000214659	PHF23	Q9BUL5	protein_coding	PHD finger protein 23 [Source:HGNC Symbol;Acc:HGNC:28428]
ENSG00000204576	2.74449	0.00025649	0.0139465	PRR3	B3KQA4	protein_coding	proline rich 3 [Source:HGNC Symbol;Acc:HGNC:21149]
ENSG00000167565	2.70637	4.24e-06	0.000620423	SERTAD3	A0A024R0N2	protein_coding	SERTA domain containing 3 [Source:HGNC Symbol;Acc:HGNC:17931]
ENSG00000228960	2.67272	0.000392301	0.0185257	NA	NA	transcribed_unprocessed_pseudogene	olfactory receptor family 2 subfamily A member 9 pseudogene [Source:HGNC Symbol;Acc:HGNC:8236]
ENSG00000282278	2.65365	0.000432169	0.0203077	NA	NA	protein_coding	novel FIP1L1-PDGFRA fusion protein
ENSG00000162396	2.63086	0.000137141	0.00893812	PARS2	Q7L3T8	protein_coding	prolyl-tRNA synthetase 2, mitochondrial [Source:HGNC Symbol;Acc:HGNC:30563]
ENSG00000267022	2.61206	0.000367349	0.0178799	NA	NA	protein_coding	novel transcript
ENSG00000168811	2.60497	4.97e-05	0.00424407	IL12A	O60595	protein_coding	interleukin 12A [Source:HGNC Symbol;Acc:HGNC:5969]
ENSG00000165449	2.59558	2.84e-05	0.00273939	SLC16A9	Q7RTY1	protein_coding	solute carrier family 16 member 9 [Source:HGNC Symbol;Acc:HGNC:23520]
ENSG00000185614	2.5733	6.91e-05	0.00527894	INKA1	Q96EL1	protein_coding	inka box actin regulator 1 [Source:HGNC Symbol;Acc:HGNC:32480]
ENSG00000168062	2.56663	0.00019962	0.0115933	BATF2	B4DV37	protein_coding	basic leucine zipper ATF-like transcription factor 2 [Source:HGNC Symbol;Acc:HGNC:25163]
ENSG00000135824	2.53416	0.00129858	0.046021	RGS8	P57771	protein_coding	regulator of G protein signaling 8 [Source:HGNC Symbol;Acc:HGNC:16810]
ENSG00000145757	2.52822	0.000105667	0.00735602	SPATA9	A0A140VJV2	protein_coding	spermatogenesis associated 9 [Source:HGNC Symbol;Acc:HGNC:22988]
ENSG00000137558	2.47596	9.46e-06	0.00115431	PI15	O43692	protein_coding	peptidase inhibitor 15 [Source:HGNC Symbol;Acc:HGNC:8946]
ENSG00000198756	2.46008	0.000854275	0.0334521	COLGALT2	B4DF84	protein_coding	collagen beta(1-O)galactosyltransferase 2 [Source:HGNC Symbol;Acc:HGNC:16790]
ENSG00000261468	2.45992	0.000306986	0.0155379	NA	NA	sense_overlapping	novel transcript, overlapping to TGFBR2
ENSG00000235712	2.45855	0.000160398	0.0100595	RXRB	A0A0S2Z570	protein_coding	retinoid X receptor beta [Source:HGNC Symbol;Acc:HGNC:10478]
ENSG00000266953	2.41531	0.000787609	0.0315961	NA	NA	protein_coding	novel protein, readthrough between GPI and PDCD2
ENSG00000121594	2.41178	3.64e-05	0.00334689	CD80	A0N0P2	protein_coding	CD80 molecule [Source:HGNC Symbol;Acc:HGNC:1700]
ENSG00000213949	2.39641	1.64e-05	0.00183262	ITGA1	P56199	protein_coding	integrin subunit alpha 1 [Source:HGNC Symbol;Acc:HGNC:6134]
ENSG00000226618	2.39626	0.000155688	0.00987303	PRRC2A	A0A1U9X974	protein_coding	proline rich coiled-coil 2A [Source:HGNC Symbol;Acc:HGNC:13918]
ENSG00000173894	2.37801	0.000122107	0.00809694	CBX2	Q14781	protein_coding	chromobox 2 [Source:HGNC Symbol;Acc:HGNC:1552]
ENSG00000241852	2.3636	0.00010761	0.00736667	C8orf58	Q8NAV2	protein_coding	chromosome 8 open reading frame 58 [Source:HGNC Symbol;Acc:HGNC:32233]
ENSG00000154511	2.35893	0.00142647	0.049002	DIPK1A	Q5T7M9	protein_coding	divergent protein kinase domain 1A [Source:HGNC Symbol;Acc:HGNC:32213]
ENSG00000265972	2.3435	2.33e-05	0.00233759	TXNIP	Q9H3M7	protein_coding	thioredoxin interacting protein [Source:HGNC Symbol;Acc:HGNC:16952]
ENSG00000117090	2.33334	9.11e-05	0.00659315	SLAMF1	Q13291	protein_coding	signaling lymphocytic activation molecule family member 1 [Source:HGNC Symbol;Acc:HGNC:10903]
ENSG00000241945	2.32957	0.000189785	0.011182	PWP2	Q15269	protein_coding	PWP2, small subunit processome component [Source:HGNC Symbol;Acc:HGNC:9711]
ENSG00000275474	2.32867	0.000260222	0.0140271	RDH13	A0A024R4M8	protein_coding	retinol dehydrogenase 13 [Source:HGNC Symbol;Acc:HGNC:19978]
ENSG00000234231	2.3219	0.00135324	0.0472336	LOC730268	NA	transcribed_unprocessed_pseudogene
ENSG00000251201	2.32013	5.67e-05	0.00465061	TMED7-TICAM2	Q86XR7	protein_coding	TMED7-TICAM2 readthrough [Source:HGNC Symbol;Acc:HGNC:33945]
ENSG00000198298	2.31973	0.000380149	0.0181839	ZNF485	A0A024R7T5	protein_coding	zinc finger protein 485 [Source:HGNC Symbol;Acc:HGNC:23440]
ENSG00000120278	2.31853	4.62e-05	0.00399404	PLEKHG1	Q5JYA6	protein_coding	pleckstrin homology and RhoGEF domain containing G1 [Source:HGNC Symbol;Acc:HGNC:20884]
ENSG00000121068	2.31437	3.41e-05	0.00318199	TBX2	A0A024QZ86	protein_coding	T-box 2 [Source:HGNC Symbol;Acc:HGNC:11597]
ENSG00000181634	2.30314	3.62e-05	0.00334267	TNFSF15	O95150	protein_coding	TNF superfamily member 15 [Source:HGNC Symbol;Acc:HGNC:11931]
ENSG00000241839	2.27272	4.11e-05	0.00367047	PLEKHO2	Q8TD55	protein_coding	pleckstrin homology domain containing O2 [Source:HGNC Symbol;Acc:HGNC:30026]
ENSG00000271741	2.26903	0.000521651	0.023637	NA	NA	protein_coding	novel transcript, ZMYM6-ZMYM6NB readthrough
ENSG00000282997	2.2667	0.000301474	0.015423	NA	NA	sense_intronic	novel transcript
ENSG00000179598	2.26042	0.000362792	0.0177488	PLD6	Q8N2A8	protein_coding	phospholipase D family member 6 [Source:HGNC Symbol;Acc:HGNC:30447]
ENSG00000178150	2.25987	0.00036734	0.0178799	ZNF114	Q8NC26	protein_coding	zinc finger protein 114 [Source:HGNC Symbol;Acc:HGNC:12894]
ENSG00000277421	2.25953	9.71e-05	0.00692096	ZNF280B	A0A0D9SEJ8	protein_coding	zinc finger protein 280B [Source:HGNC Symbol;Acc:HGNC:23022]
ENSG00000204977	2.2574	4.57e-05	0.00397024	TRIM13	L7MTJ6	protein_coding	tripartite motif containing 13 [Source:HGNC Symbol;Acc:HGNC:9976]
ENSG00000137285	2.23765	0.00108181	0.0401067	TUBB2B	Q9BVA1	protein_coding	tubulin beta 2B class IIb [Source:HGNC Symbol;Acc:HGNC:30829]
ENSG00000178726	2.23727	5.11e-05	0.00432607	THBD	P07204	protein_coding	thrombomodulin [Source:HGNC Symbol;Acc:HGNC:11784]
ENSG00000115604	2.2296	5.84e-05	0.00472756	IL18R1	Q13478	protein_coding	interleukin 18 receptor 1 [Source:HGNC Symbol;Acc:HGNC:5988]
ENSG00000135373	2.22786	0.000247406	0.0136081	EHF	Q9NZC4	protein_coding	ETS homologous factor [Source:HGNC Symbol;Acc:HGNC:3246]
ENSG00000119401	2.2266	0.000189057	0.011182	TRIM32	A0A024R843	protein_coding	tripartite motif containing 32 [Source:HGNC Symbol;Acc:HGNC:16380]
ENSG00000120093	2.19916	0.000984134	0.0375332	HOXB3	P14651	protein_coding	homeobox B3 [Source:HGNC Symbol;Acc:HGNC:5114]
ENSG00000225060	2.19311	7.91e-05	0.0058913	PPP1R18	A0A024RCJ8	protein_coding	protein phosphatase 1 regulatory subunit 18 [Source:HGNC Symbol;Acc:HGNC:29413]
ENSG00000282937	2.19299	0.000648623	0.0281825	PRSS22	Q9GZN4	protein_coding	serine protease 22 [Source:HGNC Symbol;Acc:HGNC:14368]
ENSG00000275079	2.15386	0.000112903	0.00764644	LPCAT1	Q8NF37	protein_coding	lysophosphatidylcholine acyltransferase 1 [Source:HGNC Symbol;Acc:HGNC:25718]
ENSG00000003137	2.14725	0.000204835	0.0118487	CYP26B1	Q9NR63	protein_coding	cytochrome P450 family 26 subfamily B member 1 [Source:HGNC Symbol;Acc:HGNC:20581]
ENSG00000131203	2.13373	0.00016847	0.0103243	IDO1	P14902	protein_coding	indoleamine 2,3-dioxygenase 1 [Source:HGNC Symbol;Acc:HGNC:6059]
ENSG00000248919	2.12487	0.000509405	0.0231372	ATP5MF-PTCD1	B4DJ38	protein_coding	ATP5MF-PTCD1 readthrough [Source:HGNC Symbol;Acc:HGNC:38844]
ENSG00000106689	2.12036	0.000259672	0.0140271	LHX2	B3KNJ5	protein_coding	LIM homeobox 2 [Source:HGNC Symbol;Acc:HGNC:6594]
ENSG00000117877	2.11752	0.000174809	0.0105278	CD3EAP	O15446	protein_coding	CD3e molecule associated protein [Source:HGNC Symbol;Acc:HGNC:24219]
ENSG00000273154	2.10079	0.00132818	0.0466889	NA	NA	protein_coding	novel protein, ZGPAT-LIME1 readthrough
ENSG00000172058	2.08966	0.000726234	0.0303091	SERF1A	O75920	protein_coding	small EDRK-rich factor 1A [Source:HGNC Symbol;Acc:HGNC:10755]
ENSG00000108691	2.08409	0.000207887	0.0119888	CCL2	P13500	protein_coding	C-C motif chemokine ligand 2 [Source:HGNC Symbol;Acc:HGNC:10618]
ENSG00000152402	2.06932	0.000182527	0.0108552	GUCY1A2	P33402	protein_coding	guanylate cyclase 1 soluble subunit alpha 2 [Source:HGNC Symbol;Acc:HGNC:4684]
ENSG00000100234	2.06144	0.000172151	0.0104755	TIMP3	P35625	protein_coding	TIMP metallopeptidase inhibitor 3 [Source:HGNC Symbol;Acc:HGNC:11822]
ENSG00000165810	2.05558	0.0014107	0.0486359	BTNL9	Q6UXG8	protein_coding	butyrophilin like 9 [Source:HGNC Symbol;Acc:HGNC:24176]
ENSG00000122877	2.0448	0.00036972	0.0179494	EGR2	P11161	protein_coding	early growth response 2 [Source:HGNC Symbol;Acc:HGNC:3239]
ENSG00000155966	2.03653	0.000480895	0.0220542	AFF2	P51816	protein_coding	AF4/FMR2 family member 2 [Source:HGNC Symbol;Acc:HGNC:3776]
ENSG00000006327	2.01095	0.000274345	0.0145433	TNFRSF12A	Q9NP84	protein_coding	TNF receptor superfamily member 12A [Source:HGNC Symbol;Acc:HGNC:18152]
ENSG00000110436	1.96913	0.000525007	0.0237326	SLC1A2	A2A2U1	protein_coding	solute carrier family 1 member 2 [Source:HGNC Symbol;Acc:HGNC:10940]
ENSG00000124875	1.96528	0.000342893	0.0169937	CXCL6	P80162	protein_coding	C-X-C motif chemokine ligand 6 [Source:HGNC Symbol;Acc:HGNC:10643]
ENSG00000197965	1.96035	0.000342629	0.0169937	MPZL1	O95297	protein_coding	myelin protein zero like 1 [Source:HGNC Symbol;Acc:HGNC:7226]
ENSG00000160948	1.95891	0.00107271	0.0399505	VPS28	Q548N1	protein_coding	VPS28, ESCRT-I subunit [Source:HGNC Symbol;Acc:HGNC:18178]
ENSG00000274675	1.94548	0.00062367	0.0273693	GTF2H2C_2	Q6P1K8	protein_coding	GTF2H2 family member C, copy 2 [Source:HGNC Symbol;Acc:HGNC:35418]
ENSG00000236515	1.92798	0.000759769	0.0310157	ZBTB9	A0A1U9X8U5	protein_coding	zinc finger and BTB domain containing 9 [Source:HGNC Symbol;Acc:HGNC:28323]
ENSG00000198400	1.92214	0.000697789	0.0296105	NTRK1	P04629	protein_coding	neurotrophic receptor tyrosine kinase 1 [Source:HGNC Symbol;Acc:HGNC:8031]
ENSG00000049249	1.9152	0.000452636	0.02101	TNFRSF9	Q07011	protein_coding	TNF receptor superfamily member 9 [Source:HGNC Symbol;Acc:HGNC:11924]
ENSG00000205755	1.90434	0.000677593	0.0290434	CRLF2	Q9HC73	protein_coding	cytokine receptor like factor 2 [Source:HGNC Symbol;Acc:HGNC:14281]
ENSG00000168758	1.88447	0.000587002	0.0261622	SEMA4C	Q9C0C4	protein_coding	semaphorin 4C [Source:HGNC Symbol;Acc:HGNC:10731]
ENSG00000162065	1.8809	0.000761092	0.0310157	TBC1D24	Q9ULP9	protein_coding	TBC1 domain family member 24 [Source:HGNC Symbol;Acc:HGNC:29203]
ENSG00000235360	1.87614	0.000734492	0.0304534	C6orf47	A0A1U9X7F2	protein_coding	chromosome 6 open reading frame 47 [Source:HGNC Symbol;Acc:HGNC:19076]
ENSG00000242852	1.8656	0.00133236	0.0466965	ZNF709	Q8N972	protein_coding	zinc finger protein 709 [Source:HGNC Symbol;Acc:HGNC:20629]
ENSG00000215784	1.8631	0.00126129	0.0450351	FAM72D	Q6L9T8	protein_coding	family with sequence similarity 72 member D [Source:HGNC Symbol;Acc:HGNC:33593]
ENSG00000119599	1.86308	0.000802714	0.0319299	DCAF4	B2RDD6	protein_coding	DDB1 and CUL4 associated factor 4 [Source:HGNC Symbol;Acc:HGNC:20229]
ENSG00000138685	1.86257	0.000653856	0.0282166	FGF2	A0A087WUF6	protein_coding	fibroblast growth factor 2 [Source:HGNC Symbol;Acc:HGNC:3676]
ENSG00000172817	1.82255	0.001188	0.0431467	CYP7B1	Q05C57	protein_coding	cytochrome P450 family 7 subfamily B member 1 [Source:HGNC Symbol;Acc:HGNC:2652]
ENSG00000168040	1.80265	0.0010303	0.0387503	FADD	Q13158	protein_coding	Fas associated via death domain [Source:HGNC Symbol;Acc:HGNC:3573]
ENSG00000125630	1.80109	0.00098045	0.0375332	POLR1B	Q9H9Y6	protein_coding	RNA polymerase I subunit B [Source:HGNC Symbol;Acc:HGNC:20454]
ENSG00000128917	1.79647	0.00132969	0.0466889	DLL4	Q9NR61	protein_coding	delta like canonical Notch ligand 4 [Source:HGNC Symbol;Acc:HGNC:2910]
ENSG00000156127	1.78428	0.00125062	0.044822	BATF	Q16520	protein_coding	basic leucine zipper ATF-like transcription factor [Source:HGNC Symbol;Acc:HGNC:958]
ENSG00000180884	1.77793	0.0014508	0.049558	ZNF792	Q3KQV3	protein_coding	zinc finger protein 792 [Source:HGNC Symbol;Acc:HGNC:24751]
ENSG00000267520	-1.72662	0.00146801	0.0498889	NA	NA	3prime_overlapping_ncRNA	novel transcript
ENSG00000135821	-1.72697	0.00144955	0.049558	GLUL	A8YXX4	protein_coding	glutamate-ammonia ligase [Source:HGNC Symbol;Acc:HGNC:4341]
ENSG00000187627	-1.74407	0.00136331	0.0473205	RGPD1	P0DJD0	protein_coding	RANBP2-like and GRIP domain containing 1 [Source:HGNC Symbol;Acc:HGNC:32414]
ENSG00000163694	-1.7444	0.00136985	0.0473994	RBM47	A0AV96	protein_coding	RNA binding motif protein 47 [Source:HGNC Symbol;Acc:HGNC:30358]
ENSG00000025039	-1.74772	0.00138568	0.04786	RRAGD	Q9NQL2	protein_coding	Ras related GTP binding D [Source:HGNC Symbol;Acc:HGNC:19903]
ENSG00000105193	-1.75075	0.0013014	0.0460351	RPS16	P62249	protein_coding	ribosomal protein S16 [Source:HGNC Symbol;Acc:HGNC:10396]
ENSG00000125454	-1.75376	0.00129125	0.0458465	SLC25A19	Q5JPC1	protein_coding	solute carrier family 25 member 19 [Source:HGNC Symbol;Acc:HGNC:14409]
ENSG00000116985	-1.76488	0.00120544	0.0435307	BMP8B	P34820	protein_coding	bone morphogenetic protein 8b [Source:HGNC Symbol;Acc:HGNC:1075]
ENSG00000124496	-1.76924	0.00125432	0.0448702	TRERF1	Q05GC8	protein_coding	transcriptional regulating factor 1 [Source:HGNC Symbol;Acc:HGNC:18273]
ENSG00000165997	-1.77298	0.00109984	0.0405641	ARL5B	B0YIW9	protein_coding	ADP ribosylation factor like GTPase 5B [Source:HGNC Symbol;Acc:HGNC:23052]
ENSG00000040933	-1.77574	0.00111842	0.0410899	INPP4A	Q96PE3	protein_coding	inositol polyphosphate-4-phosphatase type I A [Source:HGNC Symbol;Acc:HGNC:6074]
ENSG00000170345	-1.78627	0.00104517	0.0391549	FOS	P01100	protein_coding	Fos proto-oncogene, AP-1 transcription factor subunit [Source:HGNC Symbol;Acc:HGNC:3796]
ENSG00000157502	-1.78973	0.00100549	0.0381185	MUM1L1	Q5H9M0	protein_coding	MUM1 like 1 [Source:HGNC Symbol;Acc:HGNC:26583]
ENSG00000283154	-1.79047	0.00109946	0.0405641	SCHIP1	P0DPB3	protein_coding	IQCJ-SCHIP1 readthrough [Source:HGNC Symbol;Acc:HGNC:38842]
ENSG00000122012	-1.79525	0.00134976	0.0472193	SV2C	B3KT41	protein_coding	synaptic vesicle glycoprotein 2C [Source:HGNC Symbol;Acc:HGNC:30670]
ENSG00000111674	-1.79878	0.00131741	0.0465152	ENO2	P09104	protein_coding	enolase 2 [Source:HGNC Symbol;Acc:HGNC:3353]
ENSG00000274588	-1.80305	0.0014216	0.0489232	DGKK	Q5KSL6	protein_coding	diacylglycerol kinase kappa [Source:HGNC Symbol;Acc:HGNC:32395]
ENSG00000276600	-1.80315	0.00132187	0.0465861	RAB7B	Q96AH8	protein_coding	RAB7B, member RAS oncogene family [Source:HGNC Symbol;Acc:HGNC:30513]
ENSG00000130522	-1.80549	0.000914574	0.0354486	JUND	P17535	protein_coding	JunD proto-oncogene, AP-1 transcription factor subunit [Source:HGNC Symbol;Acc:HGNC:6206]
ENSG00000275176	-1.81221	0.00100781	0.0381304	ACACA	B2ZZ90	protein_coding	acetyl-CoA carboxylase alpha [Source:HGNC Symbol;Acc:HGNC:84]
ENSG00000123689	-1.81478	0.000958785	0.0369365	G0S2	P27469	protein_coding	G0/G1 switch 2 [Source:HGNC Symbol;Acc:HGNC:30229]
ENSG00000117009	-1.8194	0.00121874	0.0437619	KMO	A8K693	protein_coding	kynurenine 3-monooxygenase [Source:HGNC Symbol;Acc:HGNC:6381]
ENSG00000233030	-1.82053	0.00107089	0.0399505	NA	NA	antisense	novel transcript, antisense to FCGR1A
ENSG00000272405	-1.82862	0.0010331	0.0387789	NA	NA	antisense	novel transcript, antisense to BCAN
ENSG00000185634	-1.8288	0.00145307	0.049558	SHC4	Q6S5L8	protein_coding	SHC adaptor protein 4 [Source:HGNC Symbol;Acc:HGNC:16743]
ENSG00000170425	-1.8289	0.00121841	0.0437619	ADORA2B	P29275	protein_coding	adenosine A2b receptor [Source:HGNC Symbol;Acc:HGNC:264]
ENSG00000131242	-1.82951	0.00108323	0.0401067	RAB11FIP4	Q86YS3	protein_coding	RAB11 family interacting protein 4 [Source:HGNC Symbol;Acc:HGNC:30267]
ENSG00000180479	-1.82952	0.00119225	0.0432184	ZNF571	A0A024R0L0	protein_coding	zinc finger protein 571 [Source:HGNC Symbol;Acc:HGNC:25000]
ENSG00000254615	-1.82973	0.00090217	0.0351828	NA	NA	lincRNA	novel transcript
ENSG00000174010	-1.83078	0.000778041	0.0315712	KLHL15	Q96M94	protein_coding	kelch like family member 15 [Source:HGNC Symbol;Acc:HGNC:29347]
ENSG00000217555	-1.83152	0.000788407	0.0315961	CKLF	Q9UBR5	protein_coding	chemokine like factor [Source:HGNC Symbol;Acc:HGNC:13253]
ENSG00000172071	-1.83375	0.000788236	0.0315961	EIF2AK3	E7ER02	protein_coding	eukaryotic translation initiation factor 2 alpha kinase 3 [Source:HGNC Symbol;Acc:HGNC:3255]
ENSG00000148700	-1.83561	0.000843167	0.0330852	ADD3	Q9UEY8	protein_coding	adducin 3 [Source:HGNC Symbol;Acc:HGNC:245]
ENSG00000197405	-1.83858	0.000741	0.0305116	C5AR1	P21730	protein_coding	complement C5a receptor 1 [Source:HGNC Symbol;Acc:HGNC:1338]
ENSG00000120162	-1.83881	0.00090786	0.0352945	MOB3B	Q86TA1	protein_coding	MOB kinase activator 3B [Source:HGNC Symbol;Acc:HGNC:23825]
ENSG00000177842	-1.83922	0.000993016	0.0377207	ZNF620	Q6ZNG0	protein_coding	zinc finger protein 620 [Source:HGNC Symbol;Acc:HGNC:28742]
ENSG00000162711	-1.84098	0.00071914	0.030201	NLRP3	Q96P20	protein_coding	NLR family pyrin domain containing 3 [Source:HGNC Symbol;Acc:HGNC:16400]
ENSG00000177606	-1.84637	0.000732828	0.0304508	JUN	P05412	protein_coding	Jun proto-oncogene, AP-1 transcription factor subunit [Source:HGNC Symbol;Acc:HGNC:6204]
ENSG00000154917	-1.84718	0.00105518	0.0394523	RAB6B	Q9NRW1	protein_coding	RAB6B, member RAS oncogene family [Source:HGNC Symbol;Acc:HGNC:14902]
ENSG00000273033	-1.85508	0.000822398	0.0324711	LINC02035	NA	lincRNA	long intergenic non-protein coding RNA 2035 [Source:HGNC Symbol;Acc:HGNC:52875]
ENSG00000175175	-1.86017	0.000692813	0.0295325	PPM1E	A7E2X1	protein_coding	protein phosphatase, Mg2+/Mn2+ dependent 1E [Source:HGNC Symbol;Acc:HGNC:19322]
ENSG00000138670	-1.86113	0.000652814	0.0282166	RASGEF1B	Q0VAM2	protein_coding	RasGEF domain family member 1B [Source:HGNC Symbol;Acc:HGNC:24881]
ENSG00000084710	-1.86317	0.000841283	0.0330795	EFR3B	B3KT90	protein_coding	EFR3 homolog B [Source:HGNC Symbol;Acc:HGNC:29155]
ENSG00000160179	-1.87109	0.000927621	0.0358812	ABCG1	P45844	protein_coding	ATP binding cassette subfamily G member 1 [Source:HGNC Symbol;Acc:HGNC:73]
ENSG00000121274	-1.87157	0.000611651	0.0269452	TENT4B	Q8NDF8	protein_coding	terminal nucleotidyltransferase 4B [Source:HGNC Symbol;Acc:HGNC:30758]
ENSG00000125772	-1.87875	0.00059321	0.026377	GPCPD1	Q9NPB8	protein_coding	glycerophosphocholine phosphodiesterase 1 [Source:HGNC Symbol;Acc:HGNC:26957]
ENSG00000146592	-1.8797	0.000707934	0.0299393	CREB5	Q02930	protein_coding	cAMP responsive element binding protein 5 [Source:HGNC Symbol;Acc:HGNC:16844]
ENSG00000115594	-1.88409	0.000624154	0.0273693	IL1R1	P14778	protein_coding	interleukin 1 receptor type 1 [Source:HGNC Symbol;Acc:HGNC:5993]
ENSG00000154310	-1.88593	0.000690795	0.0295325	TNIK	Q9UKE5	protein_coding	TRAF2 and NCK interacting kinase [Source:HGNC Symbol;Acc:HGNC:30765]
ENSG00000212195	-1.88623	0.00136197	0.0473205	NA	NA	snoRNA
ENSG00000186918	-1.88798	0.000724101	0.0302865	ZNF395	Q7L9C8	protein_coding	zinc finger protein 395 [Source:HGNC Symbol;Acc:HGNC:18737]
ENSG00000165300	-1.91171	0.00077667	0.0315712	SLITRK5	O94991	protein_coding	SLIT and NTRK like family member 5 [Source:HGNC Symbol;Acc:HGNC:20295]
ENSG00000176171	-1.91524	0.000452201	0.02101	BNIP3	Q12983	protein_coding	BCL2 interacting protein 3 [Source:HGNC Symbol;Acc:HGNC:1084]
ENSG00000172031	-1.91789	0.000803659	0.0319299	EPHX4	Q8IUS5	protein_coding	epoxide hydrolase 4 [Source:HGNC Symbol;Acc:HGNC:23758]
ENSG00000106714	-1.91991	0.00136509	0.0473205	CNTNAP3	Q9BZ76	protein_coding	contactin associated protein like 3 [Source:HGNC Symbol;Acc:HGNC:13834]
ENSG00000282728	-1.92045	0.000792251	0.0316751	NA	NA	processed_transcript	PGR antisense RNA 1 [Source:HGNC Symbol;Acc:HGNC:52650]
ENSG00000228978	-1.92622	0.000608124	0.026852	TNF	P01375	protein_coding	tumor necrosis factor [Source:HGNC Symbol;Acc:HGNC:11892]
ENSG00000285684	-1.93197	0.000530208	0.0239109	NA	NA	lincRNA	novel transcript
ENSG00000261618	-1.93284	0.0006742	0.0290287	NA	NA	lincRNA	long intergenic non-protein coding RNA 2605 [Source:HGNC Symbol;Acc:HGNC:53974]
ENSG00000167419	-1.93368	0.001169	0.042701	LPO	P22079	protein_coding	lactoperoxidase [Source:HGNC Symbol;Acc:HGNC:6678]
ENSG00000278545	-1.93423	0.000788616	0.0315961	2019-03-08	A0A024R7U2	protein_coding	membrane associated ring-CH-type finger 8 [Source:HGNC Symbol;Acc:HGNC:23356]
ENSG00000132639	-1.93453	0.000468083	0.0216216	SNAP25	P60880	protein_coding	synaptosome associated protein 25 [Source:HGNC Symbol;Acc:HGNC:11132]
ENSG00000100906	-1.94867	0.000356492	0.0174856	NFKBIA	P25963	protein_coding	NFKB inhibitor alpha [Source:HGNC Symbol;Acc:HGNC:7797]
ENSG00000153531	-1.95142	0.000384247	0.0183274	ADPRHL1	Q8NDY3	protein_coding	ADP-ribosylhydrolase like 1 [Source:HGNC Symbol;Acc:HGNC:21303]
ENSG00000165879	-1.95266	0.000471675	0.0217348	FRAT1	Q92837	protein_coding	FRAT1, WNT signaling pathway regulator [Source:HGNC Symbol;Acc:HGNC:3944]
ENSG00000127951	-1.9548	0.00050705	0.0230853	FGL2	A4D1B8	protein_coding	fibrinogen like 2 [Source:HGNC Symbol;Acc:HGNC:3696]
ENSG00000167207	-1.95517	0.000600283	0.0266293	NOD2	Q9HC29	protein_coding	nucleotide binding oligomerization domain containing 2 [Source:HGNC Symbol;Acc:HGNC:5331]
ENSG00000132510	-1.95885	0.000433327	0.0203119	KDM6B	O15054	protein_coding	lysine demethylase 6B [Source:HGNC Symbol;Acc:HGNC:29012]
ENSG00000172716	-1.96132	0.000375384	0.0180859	SLFN11	Q7Z7L1	protein_coding	schlafen family member 11 [Source:HGNC Symbol;Acc:HGNC:26633]
ENSG00000152413	-1.9636	0.000329195	0.0164866	HOMER1	Q86YM7	protein_coding	homer scaffold protein 1 [Source:HGNC Symbol;Acc:HGNC:17512]
ENSG00000144476	-1.96978	0.000318598	0.0160403	ACKR3	P25106	protein_coding	atypical chemokine receptor 3 [Source:HGNC Symbol;Acc:HGNC:23692]
ENSG00000066248	-1.97345	0.000799117	0.0318826	NGEF	Q8N5V2	protein_coding	neuronal guanine nucleotide exchange factor [Source:HGNC Symbol;Acc:HGNC:7807]
ENSG00000103942	-1.97494	0.000315105	0.0159065	HOMER2	Q9NSB8	protein_coding	homer scaffold protein 2 [Source:HGNC Symbol;Acc:HGNC:17513]
ENSG00000205189	-1.97588	0.000305862	0.0155223	ZBTB10	Q96DT7	protein_coding	zinc finger and BTB domain containing 10 [Source:HGNC Symbol;Acc:HGNC:30953]
ENSG00000134242	-1.97757	0.000385777	0.0183543	PTPN22	B4DZW8	protein_coding	protein tyrosine phosphatase, non-receptor type 22 [Source:HGNC Symbol;Acc:HGNC:9652]
ENSG00000173198	-1.97782	0.000302354	0.0154265	CYSLTR1	Q38Q88	protein_coding	cysteinyl leukotriene receptor 1 [Source:HGNC Symbol;Acc:HGNC:17451]
ENSG00000148158	-1.99091	0.000305169	0.0155223	SNX30	Q5VWJ9	protein_coding	sorting nexin family member 30 [Source:HGNC Symbol;Acc:HGNC:23685]
ENSG00000121966	-1.99677	0.000276457	0.0145741	CXCR4	P61073	protein_coding	C-X-C motif chemokine receptor 4 [Source:HGNC Symbol;Acc:HGNC:2561]
ENSG00000231856	-2.00327	0.00127141	0.0452436	NA	NA	antisense	novel transcript
ENSG00000265185	-2.00344	0.000347967	0.0171559	SNORD3B-1	NA	snoRNA	small nucleolar RNA, C/D box 3B-1 [Source:HGNC Symbol;Acc:HGNC:10168]
ENSG00000115183	-2.00642	0.000265305	0.0141429	TANC1	B9EK39	protein_coding	tetratricopeptide repeat, ankyrin repeat and coiled-coil containing 1 [Source:HGNC Symbol;Acc:HGNC:29364]
ENSG00000174370	-2.00815	0.00107749	0.0400503	C11orf45	A0A024R3N7	protein_coding	chromosome 11 open reading frame 45 [Source:HGNC Symbol;Acc:HGNC:28584]
ENSG00000276482	-2.01531	0.000992434	0.0377207	SLC12A7	Q9Y666	protein_coding	solute carrier family 12 member 7 [Source:HGNC Symbol;Acc:HGNC:10915]
ENSG00000255730	-2.0173	0.000347449	0.0171559	NA	NA	protein_coding	novel protein
ENSG00000127946	-2.02643	0.000298455	0.0153511	HIP1	B4DK46	protein_coding	huntingtin interacting protein 1 [Source:HGNC Symbol;Acc:HGNC:4913]
ENSG00000141441	-2.04095	0.000501262	0.0228765	GAREM1	Q9H706	protein_coding	GRB2 associated regulator of MAPK1 subtype 1 [Source:HGNC Symbol;Acc:HGNC:26136]
ENSG00000146376	-2.04135	0.000197669	0.0115394	ARHGAP18	Q8N392	protein_coding	Rho GTPase activating protein 18 [Source:HGNC Symbol;Acc:HGNC:21035]
ENSG00000053747	-2.04484	0.000281736	0.0146896	LAMA3	A0A0A6YYF2	protein_coding	laminin subunit alpha 3 [Source:HGNC Symbol;Acc:HGNC:6483]
ENSG00000134917	-2.04793	0.00147203	0.049936	ADAMTS8	Q5FWF1	protein_coding	ADAM metallopeptidase with thrombospondin type 1 motif 8 [Source:HGNC Symbol;Acc:HGNC:224]
ENSG00000172602	-2.05111	0.000742308	0.0305116	RND1	Q92730	protein_coding	Rho family GTPase 1 [Source:HGNC Symbol;Acc:HGNC:18314]
ENSG00000135363	-2.05593	0.00021206	0.0121925	LMO2	P25791	protein_coding	LIM domain only 2 [Source:HGNC Symbol;Acc:HGNC:6642]
ENSG00000019549	-2.06137	0.000289766	0.015026	SNAI2	O43623	protein_coding	snail family transcriptional repressor 2 [Source:HGNC Symbol;Acc:HGNC:11094]
ENSG00000122694	-2.06537	0.00018973	0.011182	GLIPR2	Q5VZR0	protein_coding	GLI pathogenesis related 2 [Source:HGNC Symbol;Acc:HGNC:18007]
ENSG00000122035	-2.06972	0.000261212	0.0140271	RASL11A	Q6T310	protein_coding	RAS like family 11 member A [Source:HGNC Symbol;Acc:HGNC:23802]
ENSG00000276023	-2.07353	0.000167244	0.0103004	DUSP14	O95147	protein_coding	dual specificity phosphatase 14 [Source:HGNC Symbol;Acc:HGNC:17007]
ENSG00000138650	-2.07609	0.000226095	0.0128442	PCDH10	Q9P2E7	protein_coding	protocadherin 10 [Source:HGNC Symbol;Acc:HGNC:13404]
ENSG00000112541	-2.07732	0.000247153	0.0136081	PDE10A	Q9Y233	protein_coding	phosphodiesterase 10A [Source:HGNC Symbol;Acc:HGNC:8772]
ENSG00000124766	-2.07743	0.000153647	0.00981228	SOX4	Q06945	protein_coding	SRY-box 4 [Source:HGNC Symbol;Acc:HGNC:11200]
ENSG00000262202	-2.07867	0.000194863	0.0114106	NA	NA	lincRNA	novel transcript
ENSG00000201076	-2.0798	0.00146475	0.0498671	NA	NA	snRNA	RNA, U4 small nuclear 51, pseudogene [Source:HGNC Symbol;Acc:HGNC:46987]
ENSG00000177685	-2.08052	0.00121044	0.0436285	CRACR2B	Q8N4Y2	protein_coding	calcium release activated channel regulator 2B [Source:HGNC Symbol;Acc:HGNC:28703]
ENSG00000170500	-2.08121	0.000172289	0.0104755	LONRF2	Q1L5Z9	protein_coding	LON peptidase N-terminal domain and ring finger 2 [Source:HGNC Symbol;Acc:HGNC:24788]
ENSG00000160145	-2.08152	0.000158284	0.00997451	KALRN	J3QSW6	protein_coding	kalirin RhoGEF kinase [Source:HGNC Symbol;Acc:HGNC:4814]
ENSG00000104490	-2.09029	0.000173143	0.0104939	NCALD	B2RB70	protein_coding	neurocalcin delta [Source:HGNC Symbol;Acc:HGNC:7655]
ENSG00000149591	-2.09048	0.000813345	0.0321804	TAGLN	Q01995	protein_coding	transgelin [Source:HGNC Symbol;Acc:HGNC:11553]
ENSG00000280852	-2.09623	0.000217494	0.0124312	LOC653653	NA	transcribed_processed_pseudogene
ENSG00000213300	-2.10151	0.000418039	0.0196923	NA	NA	processed_pseudogene	heterogeneous nuclear ribonucleoprotein A3 pseudogene 6 [Source:HGNC Symbol;Acc:HGNC:48495]
ENSG00000174945	-2.104	0.000908745	0.0352945	AMZ1	A4D202	protein_coding	archaelysin family metallopeptidase 1 [Source:HGNC Symbol;Acc:HGNC:22231]
ENSG00000099860	-2.10464	0.000141241	0.00917391	GADD45B	O75293	protein_coding	growth arrest and DNA damage inducible beta [Source:HGNC Symbol;Acc:HGNC:4096]
ENSG00000134508	-2.10707	0.00024569	0.0135922	CABLES1	A7K6Y5	protein_coding	Cdk5 and Abl enzyme substrate 1 [Source:HGNC Symbol;Acc:HGNC:25097]
ENSG00000175749	-2.10874	0.000569302	0.0254328	NA	NA	processed_pseudogene	eukaryotic translation initiation factor 3 subunit K pseudogene 1 [Source:HGNC Symbol;Acc:HGNC:44016]
ENSG00000138463	-2.11784	0.000132879	0.00872009	DIRC2	Q96SL1	protein_coding	disrupted in renal carcinoma 2 [Source:HGNC Symbol;Acc:HGNC:16628]
ENSG00000228021	-2.11851	0.00097714	0.0374962	LOC283038	NA	processed_transcript
ENSG00000274210	-2.11921	0.000390555	0.0185044	NA	NA	snRNA
ENSG00000136244	-2.12125	0.000277429	0.014585	IL6	B4DVM1	protein_coding	interleukin 6 [Source:HGNC Symbol;Acc:HGNC:6018]
ENSG00000206190	-2.12713	0.000134194	0.00877607	ATP10A	O60312	protein_coding	ATPase phospholipid transporting 10A (putative) [Source:HGNC Symbol;Acc:HGNC:13542]
ENSG00000134317	-2.13286	0.000182383	0.0108552	GRHL1	Q9NZI5	protein_coding	grainyhead like transcription factor 1 [Source:HGNC Symbol;Acc:HGNC:17923]
ENSG00000065534	-2.13712	0.000107312	0.00736667	MYLK	Q05B97	protein_coding	myosin light chain kinase [Source:HGNC Symbol;Acc:HGNC:7590]
ENSG00000151014	-2.14822	0.000106526	0.00736667	NOCT	Q9UK39	protein_coding	nocturnin [Source:HGNC Symbol;Acc:HGNC:14254]
ENSG00000125657	-2.16145	0.00011743	0.00784144	TNFSF9	A0A0U5J8I0	protein_coding	TNF superfamily member 9 [Source:HGNC Symbol;Acc:HGNC:11939]
ENSG00000136997	-2.16564	8.95e-05	0.0065252	MYC	A0A087WVR4	protein_coding	MYC proto-oncogene, bHLH transcription factor [Source:HGNC Symbol;Acc:HGNC:7553]
ENSG00000235657	-2.16787	0.000105909	0.00735602	HLA-A	P30443	protein_coding	major histocompatibility complex, class I, A [Source:HGNC Symbol;Acc:HGNC:4931]
ENSG00000145632	-2.17142	7.96e-05	0.00589501	PLK2	A0A087WUH9	protein_coding	polo like kinase 2 [Source:HGNC Symbol;Acc:HGNC:19699]
ENSG00000267257	-2.1733	0.000119676	0.00796347	NA	NA	antisense	novel transcript, antisense to ALPK2
ENSG00000255112	-2.17427	7.75e-05	0.00580409	CHMP1B	Q7LBR1	protein_coding	charged multivesicular body protein 1B [Source:HGNC Symbol;Acc:HGNC:24287]
ENSG00000133101	-2.17718	0.000162589	0.0101119	CCNA1	A0A140VJG0	protein_coding	cyclin A1 [Source:HGNC Symbol;Acc:HGNC:1577]
ENSG00000274580	-2.18191	0.000130582	0.00859897	FCAR	P24071	protein_coding	Fc fragment of IgA receptor [Source:HGNC Symbol;Acc:HGNC:3608]
ENSG00000163701	-2.18519	0.000231555	0.0131109	IL17RE	B4DMZ3	protein_coding	interleukin 17 receptor E [Source:HGNC Symbol;Acc:HGNC:18439]
ENSG00000178573	-2.18564	9.06e-05	0.00657823	MAF	O75444	protein_coding	MAF bZIP transcription factor [Source:HGNC Symbol;Acc:HGNC:6776]
ENSG00000139722	-2.19037	7.61e-05	0.0057238	VPS37B	A0A024RBU0	protein_coding	VPS37B, ESCRT-I subunit [Source:HGNC Symbol;Acc:HGNC:25754]
ENSG00000285277	-2.19539	0.000539612	0.0242202	LOC154761	NA	transcribed_unprocessed_pseudogene	family with sequence similarity 115, member C pseudogene [Source:NCBI gene;Acc:154761]
ENSG00000136634	-2.20325	0.000122614	0.0081023	IL10	P22301	protein_coding	interleukin 10 [Source:HGNC Symbol;Acc:HGNC:5962]
ENSG00000266976	-2.20739	6.55e-05	0.00512609	LOC102724908	NA	lincRNA
ENSG00000270181	-2.20981	0.000250648	0.0137466	NA	NA	protein_coding	BIVM-ERCC5 readthrough [Source:HGNC Symbol;Acc:HGNC:43690]
ENSG00000179388	-2.21033	0.000241559	0.0134418	EGR3	B4DH80	protein_coding	early growth response 3 [Source:HGNC Symbol;Acc:HGNC:3240]
ENSG00000109158	-2.21045	0.000232855	0.0131109	GABRA4	P48169	protein_coding	gamma-aminobutyric acid type A receptor alpha4 subunit [Source:HGNC Symbol;Acc:HGNC:4078]
ENSG00000183508	-2.21564	8.47e-05	0.0062461	TENT5C	Q5VWP2	protein_coding	terminal nucleotidyltransferase 5C [Source:HGNC Symbol;Acc:HGNC:24712]
ENSG00000182389	-2.21776	6.36e-05	0.00502622	CACNB4	O00305	protein_coding	calcium voltage-gated channel auxiliary subunit beta 4 [Source:HGNC Symbol;Acc:HGNC:1404]
ENSG00000168329	-2.21868	9.28e-05	0.0066782	CX3CR1	P49238	protein_coding	C-X3-C motif chemokine receptor 1 [Source:HGNC Symbol;Acc:HGNC:2558]
ENSG00000284874	-2.22156	0.00127189	0.0452436	SEPT5-GP1BB	NA	protein_coding
ENSG00000197279	-2.22354	0.000451082	0.02101	ZNF165	P49910	protein_coding	zinc finger protein 165 [Source:HGNC Symbol;Acc:HGNC:12953]
ENSG00000147231	-2.23218	5.55e-05	0.00460853	RADX	Q6NSI4	protein_coding	RPA1 related single stranded DNA binding protein, X-linked [Source:HGNC Symbol;Acc:HGNC:25486]
ENSG00000139832	-2.23943	8.52e-05	0.00626275	RAB20	Q9NX57	protein_coding	RAB20, member RAS oncogene family [Source:HGNC Symbol;Acc:HGNC:18260]
ENSG00000168398	-2.24036	6.57e-05	0.00512716	BDKRB2	P30411	protein_coding	bradykinin receptor B2 [Source:HGNC Symbol;Acc:HGNC:1030]
ENSG00000106688	-2.24573	0.000164874	0.0102206	SLC1A1	P43005	protein_coding	solute carrier family 1 member 1 [Source:HGNC Symbol;Acc:HGNC:10939]
ENSG00000172362	-2.24669	0.000341184	0.0169937	OR5B12	Q96R08	protein_coding	olfactory receptor family 5 subfamily B member 12 [Source:HGNC Symbol;Acc:HGNC:15432]
ENSG00000260317	-2.2476	7.23e-05	0.00548453	NA	NA	lincRNA	novel transcript
ENSG00000101265	-2.25326	5.61e-05	0.00462546	RASSF2	P50749	protein_coding	Ras association domain family member 2 [Source:HGNC Symbol;Acc:HGNC:9883]
ENSG00000100433	-2.26176	0.000333556	0.0166612	KCNK10	P57789	protein_coding	potassium two pore domain channel subfamily K member 10 [Source:HGNC Symbol;Acc:HGNC:6273]
ENSG00000116761	-2.26216	5.6e-05	0.00462546	CTH	P32929	protein_coding	cystathionine gamma-lyase [Source:HGNC Symbol;Acc:HGNC:2501]
ENSG00000235330	-2.26418	0.000736855	0.0304838	NA	NA	transcribed_processed_pseudogene	ribosomal protein L12 pseudogene 25 [Source:HGNC Symbol;Acc:HGNC:37008]
ENSG00000162924	-2.27267	3.85e-05	0.00350267	REL	Q04864	protein_coding	REL proto-oncogene, NF-kB subunit [Source:HGNC Symbol;Acc:HGNC:9954]
ENSG00000125266	-2.27275	0.000180428	0.0107979	EFNB2	P52799	protein_coding	ephrin B2 [Source:HGNC Symbol;Acc:HGNC:3227]
ENSG00000162739	-2.27292	0.000436521	0.0204114	SLAMF6	Q96DU3	protein_coding	SLAM family member 6 [Source:HGNC Symbol;Acc:HGNC:21392]
ENSG00000176697	-2.27478	6.87e-05	0.00527347	BDNF	A0A0E3SU01	protein_coding	brain derived neurotrophic factor [Source:HGNC Symbol;Acc:HGNC:1033]
ENSG00000079308	-2.27689	4.69e-05	0.00402814	TNS1	B7Z6H8	protein_coding	tensin 1 [Source:HGNC Symbol;Acc:HGNC:11973]
ENSG00000183853	-2.28052	6.65e-05	0.00514358	KIRREL1	B4DN67	protein_coding	kirre like nephrin family adhesion molecule 1 [Source:HGNC Symbol;Acc:HGNC:15734]
ENSG00000272695	-2.28266	0.0002392	0.0133889	GAS6-DT	NA	lincRNA	GAS6 divergent transcript [Source:HGNC Symbol;Acc:HGNC:43694]
ENSG00000119866	-2.28312	4.53e-05	0.00397024	BCL11A	D9YZV9	protein_coding	B cell CLL/lymphoma 11A [Source:HGNC Symbol;Acc:HGNC:13221]
ENSG00000137501	-2.28446	5.21e-05	0.00436957	SYTL2	Q9HCH5	protein_coding	synaptotagmin like 2 [Source:HGNC Symbol;Acc:HGNC:15585]
ENSG00000234571	-2.28627	6.52e-05	0.00512534	NA	NA	lincRNA	novel transcript
ENSG00000204928	-2.288	0.000898674	0.0351184	GRXCR2	A6NFK2	protein_coding	glutaredoxin and cysteine rich domain containing 2 [Source:HGNC Symbol;Acc:HGNC:33862]
ENSG00000237781	-2.29001	0.000278896	0.0146217	NA	NA	antisense	novel transcript, antisense to ADAMTSL4
ENSG00000236698	-2.29229	0.000650408	0.0281957	NA	NA	processed_pseudogene	EIF1AX pseudogene 1 [Source:HGNC Symbol;Acc:HGNC:19900]
ENSG00000108825	-2.29264	0.000349302	0.0171772	PTGES3L-AARSD1	Q9BTE6	protein_coding	PTGES3L-AARSD1 readthrough [Source:HGNC Symbol;Acc:HGNC:43946]
ENSG00000264940	-2.29414	6.19e-05	0.00491218	SNORD3C	NA	snoRNA	small nucleolar RNA, C/D box 3C [Source:HGNC Symbol;Acc:HGNC:33191]
ENSG00000270210	-2.30261	0.000240863	0.0134418	NA	NA	lincRNA	novel transcript
ENSG00000158352	-2.3037	8.92e-05	0.0065252	SHROOM4	Q9ULL8	protein_coding	shroom family member 4 [Source:HGNC Symbol;Acc:HGNC:29215]
ENSG00000092200	-2.30608	0.000977255	0.0374962	RPGRIP1	Q96KN7	protein_coding	RPGR interacting protein 1 [Source:HGNC Symbol;Acc:HGNC:13436]
ENSG00000231811	-2.31541	0.00064479	0.0280801	NA	NA	lincRNA	novel transcript
ENSG00000165807	-2.31753	0.000638035	0.0278738	PPP1R36	Q96LQ0	protein_coding	protein phosphatase 1 regulatory subunit 36 [Source:HGNC Symbol;Acc:HGNC:20097]
ENSG00000164169	-2.3178	2.95e-05	0.00280445	PRMT9	Q6P2P2	protein_coding	protein arginine methyltransferase 9 [Source:HGNC Symbol;Acc:HGNC:25099]
ENSG00000162545	-2.32643	0.000161281	0.0100634	CAMK2N1	Q7Z7J9	protein_coding	calcium/calmodulin dependent protein kinase II inhibitor 1 [Source:HGNC Symbol;Acc:HGNC:24190]
ENSG00000164023	-2.33013	5.09e-05	0.00432186	SGMS2	A0A024RDH4	protein_coding	sphingomyelin synthase 2 [Source:HGNC Symbol;Acc:HGNC:28395]
ENSG00000204304	-2.33538	0.000380284	0.0181839	PBX2	A0A024RCR3	protein_coding	PBX homeobox 2 [Source:HGNC Symbol;Acc:HGNC:8633]
ENSG00000173451	-2.33786	2.51e-05	0.00249801	THAP2	Q9H0W7	protein_coding	THAP domain containing 2 [Source:HGNC Symbol;Acc:HGNC:20854]
ENSG00000223799	-2.33841	0.000676725	0.0290434	NA	NA	antisense	IL10RB divergent transcript [Source:HGNC Symbol;Acc:HGNC:44303]
ENSG00000120738	-2.33893	4.54e-05	0.00397024	EGR1	P18146	protein_coding	early growth response 1 [Source:HGNC Symbol;Acc:HGNC:3238]
ENSG00000181016	-2.3403	3.7e-05	0.00338786	LSMEM1	Q8N8F7	protein_coding	leucine rich single-pass membrane protein 1 [Source:HGNC Symbol;Acc:HGNC:22036]
ENSG00000121101	-2.3417	9.86e-05	0.00695189	TEX14	Q8IWB6	protein_coding	testis expressed 14, intercellular bridge forming factor [Source:HGNC Symbol;Acc:HGNC:11737]
ENSG00000276216	-2.34692	2.55e-05	0.00252638	NA	NA	lincRNA	novel transcript
ENSG00000255521	-2.35296	0.000152948	0.00980053	LOC100507144	NA	antisense
ENSG00000137727	-2.35489	6.84e-05	0.00527219	ARHGAP20	Q9P2F6	protein_coding	Rho GTPase activating protein 20 [Source:HGNC Symbol;Acc:HGNC:18357]
ENSG00000215120	-2.36051	0.00119787	0.0433396	NA	NA	processed_pseudogene	suppressor of cytokine signaling 4 (SOCS4) pseudogene
ENSG00000131409	-2.3643	0.00115651	0.0423904	LRRC4B	A0A024R4I8	protein_coding	leucine rich repeat containing 4B [Source:HGNC Symbol;Acc:HGNC:25042]
ENSG00000109321	-2.3644	2.1e-05	0.00215366	AREG	P15514	protein_coding	amphiregulin [Source:HGNC Symbol;Acc:HGNC:651]
ENSG00000197358	-2.36592	0.000709599	0.0299432	NA	NA	transcribed_processed_pseudogene	BCL2 interacting protein 3 pseudogene 1 [Source:HGNC Symbol;Acc:HGNC:19922]
ENSG00000221955	-2.37111	2.31e-05	0.00232237	SLC12A8	A0AV02	protein_coding	solute carrier family 12 member 8 [Source:HGNC Symbol;Acc:HGNC:15595]
ENSG00000060140	-2.37699	0.000834627	0.0328857	STYK1	Q6J9G0	protein_coding	serine/threonine/tyrosine kinase 1 [Source:HGNC Symbol;Acc:HGNC:18889]
ENSG00000275824	-2.37729	2.04e-05	0.00213066	CCL4	P13236	protein_coding	C-C motif chemokine ligand 4 [Source:HGNC Symbol;Acc:HGNC:10630]
ENSG00000078098	-2.37756	4.7e-05	0.00402814	FAP	B4DLR2	protein_coding	fibroblast activation protein alpha [Source:HGNC Symbol;Acc:HGNC:3590]
ENSG00000196368	-2.38243	2.85e-05	0.0027411	NUDT11	Q96G61	protein_coding	nudix hydrolase 11 [Source:HGNC Symbol;Acc:HGNC:18011]
ENSG00000175463	-2.38386	0.000638587	0.0278738	TBC1D10C	Q8IV04	protein_coding	TBC1 domain family member 10C [Source:HGNC Symbol;Acc:HGNC:24702]
ENSG00000169252	-2.39043	1.95e-05	0.00207807	ADRB2	P07550	protein_coding	adrenoceptor beta 2 [Source:HGNC Symbol;Acc:HGNC:286]
ENSG00000059728	-2.393	1.8e-05	0.00197018	MXD1	B7ZLI7	protein_coding	MAX dimerization protein 1 [Source:HGNC Symbol;Acc:HGNC:6761]
ENSG00000136717	-2.40006	1.85e-05	0.0019982	BIN1	A0A024RAG9	protein_coding	bridging integrator 1 [Source:HGNC Symbol;Acc:HGNC:1052]
ENSG00000132906	-2.40022	1.75e-05	0.00192522	CASP9	P55211	protein_coding	caspase 9 [Source:HGNC Symbol;Acc:HGNC:1511]
ENSG00000107719	-2.40567	2.19e-05	0.00222621	PALD1	A0A024QZM5	protein_coding	phosphatase domain containing paladin 1 [Source:HGNC Symbol;Acc:HGNC:23530]
ENSG00000172365	-2.40867	7.37e-05	0.00556447	OR5B2	Q96R09	protein_coding	olfactory receptor family 5 subfamily B member 2 [Source:HGNC Symbol;Acc:HGNC:8323]
ENSG00000177791	-2.41474	2.03e-05	0.00213066	MYOZ1	Q9NP98	protein_coding	myozenin 1 [Source:HGNC Symbol;Acc:HGNC:13752]
ENSG00000224367	-2.41638	0.000261659	0.0140271	NA	NA	transcribed_unitary_pseudogene	O-acyltransferase like, pseudogene [Source:HGNC Symbol;Acc:HGNC:44362]
ENSG00000146278	-2.41747	1.35e-05	0.00155072	PNRC1	Q12796	protein_coding	proline rich nuclear receptor coactivator 1 [Source:HGNC Symbol;Acc:HGNC:17278]
ENSG00000163659	-2.42096	1.32e-05	0.00153268	TIPARP	Q7Z3E1	protein_coding	TCDD inducible poly(ADP-ribose) polymerase [Source:HGNC Symbol;Acc:HGNC:23696]
ENSG00000153208	-2.42506	1.75e-05	0.00192522	MERTK	Q12866	protein_coding	MER proto-oncogene, tyrosine kinase [Source:HGNC Symbol;Acc:HGNC:7027]
ENSG00000225968	-2.43459	2.93e-05	0.00279803	ELFN1	P0C7U0	protein_coding	extracellular leucine rich repeat and fibronectin type III domain containing 1 [Source:HGNC Symbol;Acc:HGNC:33154]
ENSG00000230832	-2.43633	0.000785611	0.0315961	NA	NA	processed_pseudogene	Sjogren syndrome antigen B (autoantigen La) (SSB) pseudogene
ENSG00000204186	-2.43655	1.26e-05	0.00146943	ZDBF2	N0DVX5	protein_coding	zinc finger DBF-type containing 2 [Source:HGNC Symbol;Acc:HGNC:29313]
ENSG00000254934	-2.43675	0.0007837	0.0315961	LINC00678	NA	lincRNA	long intergenic non-protein coding RNA 678 [Source:HGNC Symbol;Acc:HGNC:44413]
ENSG00000164746	-2.4453	0.00144532	0.049558	C7orf57	Q86XB5	protein_coding	chromosome 7 open reading frame 57 [Source:HGNC Symbol;Acc:HGNC:22247]
ENSG00000165312	-2.4478	1.15e-05	0.00135351	OTUD1	Q5VV17	protein_coding	OTU deubiquitinase 1 [Source:HGNC Symbol;Acc:HGNC:27346]
ENSG00000277669	-2.45058	4.57e-05	0.00397024	NA	NA	protein_coding	novel transcript
ENSG00000121797	-2.45581	4.11e-05	0.00367047	CCRL2	O00421	protein_coding	C-C motif chemokine receptor like 2 [Source:HGNC Symbol;Acc:HGNC:1612]
ENSG00000243601	-2.45965	0.00135513	0.0472336	NA	NA	processed_pseudogene	ribosomal protein L12 pseudogene 24 [Source:HGNC Symbol;Acc:HGNC:35952]
ENSG00000204025	-2.46069	0.000154777	0.00985137	TRPC5OS	A6NMA1	protein_coding	TRPC5 opposite strand [Source:HGNC Symbol;Acc:HGNC:40593]
ENSG00000123700	-2.4808	0.000294325	0.0152209	KCNJ2	P63252	protein_coding	potassium voltage-gated channel subfamily J member 2 [Source:HGNC Symbol;Acc:HGNC:6263]
ENSG00000173930	-2.48199	7.02e-05	0.00534064	SLCO4C1	Q6ZQN7	protein_coding	solute carrier organic anion transporter family member 4C1 [Source:HGNC Symbol;Acc:HGNC:23612]
ENSG00000101230	-2.48246	0.000603263	0.0266993	ISM1	B1AKI9	protein_coding	isthmin 1 [Source:HGNC Symbol;Acc:HGNC:16213]
ENSG00000172497	-2.48658	0.000237483	0.013332	ACOT12	Q8WYK0	protein_coding	acyl-CoA thioesterase 12 [Source:HGNC Symbol;Acc:HGNC:24436]
ENSG00000116748	-2.49055	0.00117467	0.042826	AMPD1	P23109	protein_coding	adenosine monophosphate deaminase 1 [Source:HGNC Symbol;Acc:HGNC:468]
ENSG00000125735	-2.49285	3.28e-05	0.00308194	TNFSF14	O43557	protein_coding	TNF superfamily member 14 [Source:HGNC Symbol;Acc:HGNC:11930]
ENSG00000104140	-2.50455	3.13e-05	0.00295918	RHOV	A0A024R9R2	protein_coding	ras homolog family member V [Source:HGNC Symbol;Acc:HGNC:18313]
ENSG00000154127	-2.50619	7.7e-06	0.000970365	UBASH3B	Q8TF42	protein_coding	ubiquitin associated and SH3 domain containing B [Source:HGNC Symbol;Acc:HGNC:29884]
ENSG00000254708	-2.50627	1.94e-05	0.00207733	NA	NA	processed_pseudogene	methylmalonic aciduria (cobalamin deficiency) cblD type, with homocystinuria (MMADHC) pseudogene
ENSG00000275302	-2.50752	8.89e-06	0.00109198	CCL4	P13236	protein_coding	C-C motif chemokine ligand 4 [Source:HGNC Symbol;Acc:HGNC:10630]
ENSG00000197329	-2.51305	6.75e-06	0.000886388	PELI1	Q53T26	protein_coding	pellino E3 ubiquitin protein ligase 1 [Source:HGNC Symbol;Acc:HGNC:8827]
ENSG00000142178	-2.52582	1.07e-05	0.00127703	SIK1	P57059	protein_coding	salt inducible kinase 1 [Source:HGNC Symbol;Acc:HGNC:11142]
ENSG00000108342	-2.54	1.33e-05	0.00153429	CSF3	P09919	protein_coding	colony stimulating factor 3 [Source:HGNC Symbol;Acc:HGNC:2438]
ENSG00000279762	-2.54353	0.000102949	0.00722961	NA	NA	antisense	novel transcript, antisense to PSMD11
ENSG00000145414	-2.55013	6.25e-06	0.000837584	NAF1	Q96HR8	protein_coding	nuclear assembly factor 1 ribonucleoprotein [Source:HGNC Symbol;Acc:HGNC:25126]
ENSG00000137198	-2.55702	0.000300205	0.0153995	GMPR	P36959	protein_coding	guanosine monophosphate reductase [Source:HGNC Symbol;Acc:HGNC:4376]
ENSG00000201558	-2.55934	0.000812919	0.0321804	RNVU1-6	NA	snRNA	RNA, variant U1 small nuclear 6 [Source:HGNC Symbol;Acc:HGNC:48314]
ENSG00000231863	-2.57326	0.000760022	0.0310157	NA	NA	antisense	novel transcript
ENSG00000171174	-2.57386	6.82e-06	0.000888784	RBKS	Q9H477	protein_coding	ribokinase [Source:HGNC Symbol;Acc:HGNC:30325]
ENSG00000125245	-2.58211	1.69e-05	0.00187586	GPR18	H9NIM1	protein_coding	G protein-coupled receptor 18 [Source:HGNC Symbol;Acc:HGNC:4472]
ENSG00000249825	-2.58482	0.000255012	0.0139063	CTD-2201I18.1	NA	antisense	uncharacterized LOC101929215 [Source:NCBI gene;Acc:101929215]
ENSG00000184574	-2.59404	0.000242315	0.0134446	LPAR5	Q5KU18	protein_coding	lysophosphatidic acid receptor 5 [Source:HGNC Symbol;Acc:HGNC:13307]
ENSG00000285631	-2.60453	0.00101233	0.0382255	NA	NA	lincRNA
ENSG00000095739	-2.60591	9.55e-06	0.00115714	BAMBI	Q13145	protein_coding	BMP and activin membrane bound inhibitor [Source:HGNC Symbol;Acc:HGNC:30251]
ENSG00000183307	-2.61902	2.74e-05	0.00268831	TMEM121B	Q9BXQ6	protein_coding	transmembrane protein 121B [Source:HGNC Symbol;Acc:HGNC:1844]
ENSG00000236700	-2.62297	4.94e-06	0.000686065	LINC01010	NA	lincRNA	long intergenic non-protein coding RNA 1010 [Source:HGNC Symbol;Acc:HGNC:48978]
ENSG00000183785	-2.62916	5.18e-05	0.00436159	TUBA8	Q9NY65	protein_coding	tubulin alpha 8 [Source:HGNC Symbol;Acc:HGNC:12410]
ENSG00000225737	-2.63222	8.48e-06	0.00104826	SKIV2L	A0A1U9X8J1	protein_coding	Ski2 like RNA helicase [Source:HGNC Symbol;Acc:HGNC:10898]
ENSG00000163734	-2.64447	2.51e-06	0.000398066	CXCL3	P19876	protein_coding	C-X-C motif chemokine ligand 3 [Source:HGNC Symbol;Acc:HGNC:4604]
ENSG00000285584	-2.64741	0.000107101	0.00736667	NA	NA	lincRNA	novel transcript
ENSG00000128342	-2.65078	3.46e-06	0.000530503	LIF	P15018	protein_coding	LIF, interleukin 6 family cytokine [Source:HGNC Symbol;Acc:HGNC:6596]
ENSG00000101188	-2.65802	6.49e-06	0.000861803	NTSR1	P30989	protein_coding	neurotensin receptor 1 [Source:HGNC Symbol;Acc:HGNC:8039]
ENSG00000121743	-2.66006	3.31e-06	0.000511541	GJA3	Q9Y6H8	protein_coding	gap junction protein alpha 3 [Source:HGNC Symbol;Acc:HGNC:4277]
ENSG00000285006	-2.68179	2.1e-05	0.00215366	NA	NA	processed_transcript	novel transcript
ENSG00000198435	-2.6819	7.89e-06	0.000987967	NRARP	Q7Z6K4	protein_coding	NOTCH regulated ankyrin repeat protein [Source:HGNC Symbol;Acc:HGNC:33843]
ENSG00000167210	-2.68414	3.57e-05	0.00331585	LOXHD1	Q8IVV2	protein_coding	lipoxygenase homology domains 1 [Source:HGNC Symbol;Acc:HGNC:26521]
ENSG00000237927	-2.69199	5.58e-06	0.000758935	LOC105378085	NA	lincRNA
ENSG00000163508	-2.69359	0.00115827	0.0423904	EOMES	B7Z4K0	protein_coding	eomesodermin [Source:HGNC Symbol;Acc:HGNC:3372]
ENSG00000185551	-2.69711	9.77e-05	0.00694125	NR2F2	P24468	protein_coding	nuclear receptor subfamily 2 group F member 2 [Source:HGNC Symbol;Acc:HGNC:7976]
ENSG00000183780	-2.70837	5.89e-05	0.00474919	SLC35F3	Q8IY50	protein_coding	solute carrier family 35 member F3 [Source:HGNC Symbol;Acc:HGNC:23616]
ENSG00000159784	-2.72137	2.77e-05	0.00270183	FAM131B	Q86XD5	protein_coding	family with sequence similarity 131 member B [Source:HGNC Symbol;Acc:HGNC:22202]
ENSG00000136826	-2.72441	4.57e-06	0.000654176	KLF4	O43474	protein_coding	Kruppel like factor 4 [Source:HGNC Symbol;Acc:HGNC:6348]
ENSG00000112182	-2.72591	2.48e-06	0.000395936	BACH2	Q9BYV9	protein_coding	BTB domain and CNC homolog 2 [Source:HGNC Symbol;Acc:HGNC:14078]
ENSG00000144802	-2.7427	1.1e-06	0.000206347	NFKBIZ	Q9BYH8	protein_coding	NFKB inhibitor zeta [Source:HGNC Symbol;Acc:HGNC:29805]
ENSG00000114812	-2.74574	2.05e-05	0.00213114	VIPR1	A0A024R2N2	protein_coding	vasoactive intestinal peptide receptor 1 [Source:HGNC Symbol;Acc:HGNC:12694]
ENSG00000274917	-2.74873	1.05e-06	0.00020299	RNA5-8SN5	NA	rRNA	RNA, 5.8S ribosomal N5 [Source:HGNC Symbol;Acc:HGNC:53533]
ENSG00000169184	-2.76283	1.17e-05	0.00137951	MN1	A0A024R1C3	protein_coding	MN1 proto-oncogene, transcriptional regulator [Source:HGNC Symbol;Acc:HGNC:7180]
ENSG00000263155	-2.76621	0.000166942	0.0103004	MYZAP	A0A024R5W4	protein_coding	myocardial zonula adherens protein [Source:HGNC Symbol;Acc:HGNC:43444]
ENSG00000278607	-2.76645	0.000260823	0.0140271	NA	NA	lincRNA	novel transcript
ENSG00000167851	-2.76719	1.06e-06	0.00020299	CD300A	Q9UGN4	protein_coding	CD300a molecule [Source:HGNC Symbol;Acc:HGNC:19319]
ENSG00000157303	-2.77068	2.02e-06	0.000343795	SUSD3	Q96L08	protein_coding	sushi domain containing 3 [Source:HGNC Symbol;Acc:HGNC:28391]
ENSG00000248713	-2.77274	5.06e-06	0.000697753	C4orf54	D6RIA3	protein_coding	chromosome 4 open reading frame 54 [Source:HGNC Symbol;Acc:HGNC:27741]
ENSG00000255986	-2.78601	0.00072047	0.030201	MT1JP	NA	transcribed_unprocessed_pseudogene	metallothionein 1J, pseudogene [Source:HGNC Symbol;Acc:HGNC:7402]
ENSG00000119922	-2.78763	1.07e-06	0.00020299	IFIT2	P09913	protein_coding	interferon induced protein with tetratricopeptide repeats 2 [Source:HGNC Symbol;Acc:HGNC:5409]
ENSG00000183578	-2.78852	1.23e-06	0.000227941	TNFAIP8L3	A0A1B0GTK8	protein_coding	TNF alpha induced protein 8 like 3 [Source:HGNC Symbol;Acc:HGNC:20620]
ENSG00000168785	-2.78912	1.83e-06	0.000316919	TSPAN5	P62079	protein_coding	tetraspanin 5 [Source:HGNC Symbol;Acc:HGNC:17753]
ENSG00000133135	-2.793	0.000373709	0.0180631	RNF128	Q8TEB7	protein_coding	ring finger protein 128, E3 ubiquitin protein ligase [Source:HGNC Symbol;Acc:HGNC:21153]
ENSG00000277926	-2.79518	3.29e-05	0.00308194	NEU4	B3KR54	protein_coding	neuraminidase 4 [Source:HGNC Symbol;Acc:HGNC:21328]
ENSG00000210082	-2.80186	6.86e-07	0.000138895	NA	NA	Mt_rRNA	mitochondrially encoded 16S RNA [Source:HGNC Symbol;Acc:HGNC:7471]
ENSG00000157087	-2.80966	9.99e-07	0.000195987	ATP2B2	A0A024R2K6	protein_coding	ATPase plasma membrane Ca2+ transporting 2 [Source:HGNC Symbol;Acc:HGNC:815]
ENSG00000273595	-2.81527	0.000194231	0.0114087	NA	NA	processed_pseudogene	novel pseudogene
ENSG00000141682	-2.81867	6.04e-07	0.000127765	PMAIP1	A0A0S2Z490	protein_coding	phorbol-12-myristate-13-acetate-induced protein 1 [Source:HGNC Symbol;Acc:HGNC:9108]
ENSG00000139112	-2.82626	6.84e-07	0.000138895	GABARAPL1	A0A024RAP5	protein_coding	GABA type A receptor associated protein like 1 [Source:HGNC Symbol;Acc:HGNC:4068]
ENSG00000133460	-2.82746	7.92e-05	0.0058913	SLC2A11	Q6PJ99	protein_coding	solute carrier family 2 member 11 [Source:HGNC Symbol;Acc:HGNC:14239]
ENSG00000230115	-2.84159	0.000541703	0.0242568	TPRG1-AS2	NA	antisense	TPRG1 antisense RNA 2 [Source:HGNC Symbol;Acc:HGNC:41062]
ENSG00000274215	-2.85804	0.00026357	0.0140899	NA	NA	lincRNA	novel transcript
ENSG00000183018	-2.86736	6.58e-07	0.000137585	SPNS2	Q8IVW8	protein_coding	sphingolipid transporter 2 [Source:HGNC Symbol;Acc:HGNC:26992]
ENSG00000154639	-2.87157	2.4e-06	0.00038724	CXADR	P78310	protein_coding	CXADR, Ig-like cell adhesion molecule [Source:HGNC Symbol;Acc:HGNC:2559]
ENSG00000244176	-2.87528	5.91e-05	0.00474943	NA	NA	processed_pseudogene	ribosomal protein S2 (RPS2) pseudogene
ENSG00000157570	-2.87952	0.0010163	0.0382994	TSPAN18	Q96SJ8	protein_coding	tetraspanin 18 [Source:HGNC Symbol;Acc:HGNC:20660]
ENSG00000142871	-2.88728	0.000983631	0.0375332	CYR61	O00622	protein_coding	cysteine rich angiogenic inducer 61 [Source:HGNC Symbol;Acc:HGNC:2654]
ENSG00000073756	-2.89582	3.17e-07	7.28e-05	PTGS2	P35354	protein_coding	prostaglandin-endoperoxide synthase 2 [Source:HGNC Symbol;Acc:HGNC:9605]
ENSG00000107968	-2.90862	2.99e-07	7.02e-05	MAP3K8	P41279	protein_coding	mitogen-activated protein kinase kinase kinase 8 [Source:HGNC Symbol;Acc:HGNC:6860]
ENSG00000275993	-2.9126	3.13e-07	7.27e-05	SIK1B	A0A0B4J2F2	protein_coding	salt inducible kinase 1B (putative) [Source:HGNC Symbol;Acc:HGNC:52389]
ENSG00000170961	-2.91522	1.64e-06	0.000288335	HAS2	Q92819	protein_coding	hyaluronan synthase 2 [Source:HGNC Symbol;Acc:HGNC:4819]
ENSG00000144331	-2.92795	4.93e-06	0.000686065	ZNF385B	Q569K4	protein_coding	zinc finger protein 385B [Source:HGNC Symbol;Acc:HGNC:26332]
ENSG00000173262	-2.92931	0.000174571	0.0105278	SLC2A14	Q8TDB8	protein_coding	solute carrier family 2 member 14 [Source:HGNC Symbol;Acc:HGNC:18301]
ENSG00000264017	-2.93826	2.8e-05	0.00271917	NA	NA	misc_RNA	RNA, 7SL, cytoplasmic 336, pseudogene [Source:HGNC Symbol;Acc:HGNC:46352]
ENSG00000173366	-2.94353	0.00074424	0.0305251	NA	NA	protein_coding	novel twinfilin, actin-binding protein, homolog 2 (Drosophila) (TWF2) and toll-like receptor 9 (TLR9) protein
ENSG00000274235	-2.95964	0.00069366	0.0295325	NA	NA	unprocessed_pseudogene	novel zinc finger protein pseudogene
ENSG00000113739	-2.96142	5.14e-07	0.000110007	STC2	O76061	protein_coding	stanniocalcin 2 [Source:HGNC Symbol;Acc:HGNC:11374]
ENSG00000282604	-2.96156	4.28e-07	9.43e-05	CCL4L2	Q8NHW4	protein_coding	C-C motif chemokine ligand 4 like 2 [Source:HGNC Symbol;Acc:HGNC:24066]
ENSG00000122574	-2.96391	3.78e-06	0.00056694	WIPF3	A6NGB9	protein_coding	WAS/WASL interacting protein family member 3 [Source:HGNC Symbol;Acc:HGNC:22004]
ENSG00000138131	-2.96496	2.5e-07	6.1e-05	LOXL4	Q96JB6	protein_coding	lysyl oxidase like 4 [Source:HGNC Symbol;Acc:HGNC:17171]
ENSG00000099625	-2.97314	4.65e-06	0.00066109	CBARP	Q8N350	protein_coding	CACN subunit beta associated regulatory protein [Source:HGNC Symbol;Acc:HGNC:28617]
ENSG00000262533	-2.99929	0.000115554	0.00779066	NA	NA	antisense	novel transcript, antisense to DPH1 and OVCA2
ENSG00000148798	-3.00604	1.71e-07	4.28e-05	INA	Q16352	protein_coding	internexin neuronal intermediate filament protein alpha [Source:HGNC Symbol;Acc:HGNC:6057]
ENSG00000283907	-3.01566	1.15e-07	3.13e-05	NA	NA	antisense	novel transcript, antisense to ATP4A
ENSG00000251409	-3.03375	0.000480925	0.0220542	NA	NA	lincRNA	novel transcript
ENSG00000261279	-3.05886	0.000168717	0.0103243	ULK4P1	NA	transcribed_unprocessed_pseudogene	ULK4 pseudogene 1 [Source:HGNC Symbol;Acc:HGNC:15775]
ENSG00000252503	-3.08045	0.000146981	0.00945	NA	NA	snRNA	RNA, U6 small nuclear 531, pseudogene [Source:HGNC Symbol;Acc:HGNC:47494]
ENSG00000182870	-3.08565	0.001181	0.0429743	GALNT9	J3KNN1	protein_coding	polypeptide N-acetylgalactosaminyltransferase 9 [Source:HGNC Symbol;Acc:HGNC:4131]
ENSG00000183798	-3.08585	2.26e-05	0.00228706	EMILIN3	Q9NT22	protein_coding	elastin microfibril interfacer 3 [Source:HGNC Symbol;Acc:HGNC:16123]
ENSG00000110848	-3.10207	1.53e-07	3.93e-05	CD69	Q07108	protein_coding	CD69 molecule [Source:HGNC Symbol;Acc:HGNC:1694]
ENSG00000102760	-3.10568	6.19e-08	2.1e-05	RGCC	Q9H4X1	protein_coding	regulator of cell cycle [Source:HGNC Symbol;Acc:HGNC:20369]
ENSG00000259374	-3.11655	5.72e-05	0.0046753	NA	NA	transcribed_processed_pseudogene	NADH:ubiquinone oxidoreductase subunit B4 pseudogene 11 [Source:HGNC Symbol;Acc:HGNC:45259]
ENSG00000199426	-3.12172	0.000115851	0.00779066	NA	NA	snRNA	RNA, U1 small nuclear 108, pseudogene [Source:HGNC Symbol;Acc:HGNC:48450]
ENSG00000253663	-3.13461	0.000280948	0.0146888	NA	NA	processed_pseudogene	nucleophosmin 1 pseudogene 52 [Source:HGNC Symbol;Acc:HGNC:45231]
ENSG00000277895	-3.13782	3.86e-06	0.000574262	NA	NA	antisense	novel transcript, antisense to TBK1
ENSG00000197893	-3.13933	1.15e-07	3.13e-05	NRAP	A0A0A0MRM2	protein_coding	nebulin related anchoring protein [Source:HGNC Symbol;Acc:HGNC:7988]
ENSG00000274286	-3.1429	4.94e-06	0.000686065	ADRA2B	P18089	protein_coding	adrenoceptor alpha 2B [Source:HGNC Symbol;Acc:HGNC:282]
ENSG00000250148	-3.14394	9.94e-06	0.00119677	NA	NA	processed_pseudogene	keratin 8 pseudogene 31 [Source:HGNC Symbol;Acc:HGNC:39865]
ENSG00000164142	-3.14541	3.65e-06	0.000551079	FAM160A1	Q05DH4	protein_coding	family with sequence similarity 160 member A1 [Source:HGNC Symbol;Acc:HGNC:34237]
ENSG00000080644	-3.14858	9.81e-05	0.00694125	CHRNA3	P32297	protein_coding	cholinergic receptor nicotinic alpha 3 subunit [Source:HGNC Symbol;Acc:HGNC:1957]
ENSG00000173546	-3.14862	6.31e-08	2.11e-05	CSPG4	Q6UVK1	protein_coding	chondroitin sulfate proteoglycan 4 [Source:HGNC Symbol;Acc:HGNC:2466]
ENSG00000211459	-3.15061	4.92e-08	1.73e-05	NA	NA	Mt_rRNA	mitochondrially encoded 12S RNA [Source:HGNC Symbol;Acc:HGNC:7470]
ENSG00000099985	-3.15692	1.09e-07	3.11e-05	OSM	B5MCX1	protein_coding	oncostatin M [Source:HGNC Symbol;Acc:HGNC:8506]
ENSG00000246731	-3.17105	5.65e-06	0.00076318	MGC16275	NA	antisense	uncharacterized protein MGC16275 [Source:NCBI gene;Acc:85001]
ENSG00000260585	-3.17169	1.26e-06	0.000228449	NA	NA	lincRNA	novel transcript
ENSG00000220412	-3.17546	2.27e-06	0.000369927	NA	NA	processed_pseudogene	protein tyrosine phosphatase, non-receptor type 11 (PTPN11) pseudogene
ENSG00000188886	-3.18048	0.000218171	0.0124312	ASTL	Q6HA08	protein_coding	astacin like metalloendopeptidase [Source:HGNC Symbol;Acc:HGNC:31704]
ENSG00000125740	-3.18348	6.69e-08	2.19e-05	FOSB	P53539	protein_coding	FosB proto-oncogene, AP-1 transcription factor subunit [Source:HGNC Symbol;Acc:HGNC:3797]
ENSG00000232716	-3.19686	0.000720427	0.030201	NA	NA	processed_pseudogene	zinc finger protein 131 (ZNF131) pseudogene
ENSG00000142627	-3.24266	0.000156155	0.00987303	EPHA2	A0A024QZA8	protein_coding	EPH receptor A2 [Source:HGNC Symbol;Acc:HGNC:3386]
ENSG00000206828	-3.28585	1.94e-05	0.00207733	NA	NA	snRNA
ENSG00000277957	-3.30946	0.000108528	0.00740283	SENP3-EIF4A1	NA	protein_coding	SENP3-EIF4A1 readthrough (NMD candidate) [Source:HGNC Symbol;Acc:HGNC:49182]
ENSG00000227782	-3.31958	8.03e-06	0.000998948	NA	NA	antisense	novel transcript, antisense to NCOR1
ENSG00000277111	-3.32739	9.31e-05	0.0066782	PLEKHM1	Q9Y4G2	protein_coding	pleckstrin homology and RUN domain containing M1 [Source:HGNC Symbol;Acc:HGNC:29017]
ENSG00000152409	-3.33159	8.53e-09	3.78e-06	JMY	Q8N9B5	protein_coding	junction mediating and regulatory protein, p53 cofactor [Source:HGNC Symbol;Acc:HGNC:28916]
ENSG00000167910	-3.33293	9.33e-05	0.0066782	CYP7A1	P22680	protein_coding	cytochrome P450 family 7 subfamily A member 1 [Source:HGNC Symbol;Acc:HGNC:2651]
ENSG00000162373	-3.3715	0.000296864	0.0153106	BEND5	Q7L4P6	protein_coding	BEN domain containing 5 [Source:HGNC Symbol;Acc:HGNC:25668]
ENSG00000282676	-3.38125	0.00028428	0.0147818	NA	NA	protein_coding
ENSG00000280688	-3.38855	0.000275109	0.0145433	CEP72	Q9P209	protein_coding	centrosomal protein 72 [Source:HGNC Symbol;Acc:HGNC:25547]
ENSG00000125505	-3.4275	2.2e-06	0.000364665	MBOAT7	Q96N66	protein_coding	membrane bound O-acyltransferase domain containing 7 [Source:HGNC Symbol;Acc:HGNC:15505]
ENSG00000154764	-3.43079	0.000217731	0.0124312	WNT7A	O00755	protein_coding	Wnt family member 7A [Source:HGNC Symbol;Acc:HGNC:12786]
ENSG00000092421	-3.44813	5.34e-08	1.85e-05	SEMA6A	A0A0A0MQU6	protein_coding	semaphorin 6A [Source:HGNC Symbol;Acc:HGNC:10738]
ENSG00000253161	-3.46561	1.41e-05	0.00159836	LINC01605	NA	lincRNA	long intergenic non-protein coding RNA 1605 [Source:HGNC Symbol;Acc:HGNC:51654]
ENSG00000164949	-3.47404	2.29e-09	1.28e-06	GEM	A0A024R9F5	protein_coding	GTP binding protein overexpressed in skeletal muscle [Source:HGNC Symbol;Acc:HGNC:4234]
ENSG00000059804	-3.48757	2.28e-09	1.28e-06	SLC2A3	P11169	protein_coding	solute carrier family 2 member 3 [Source:HGNC Symbol;Acc:HGNC:11007]
ENSG00000183691	-3.48776	0.00016069	0.0100595	NOG	Q13253	protein_coding	noggin [Source:HGNC Symbol;Acc:HGNC:7866]
ENSG00000137101	-3.5127	0.000143202	0.00923825	CD72	P21854	protein_coding	CD72 molecule [Source:HGNC Symbol;Acc:HGNC:1696]
ENSG00000158050	-3.52441	1.99e-09	1.18e-06	DUSP2	Q05923	protein_coding	dual specificity phosphatase 2 [Source:HGNC Symbol;Acc:HGNC:3068]
ENSG00000113296	-3.5452	3.99e-09	1.94e-06	THBS4	E7ES19	protein_coding	thrombospondin 4 [Source:HGNC Symbol;Acc:HGNC:11788]
ENSG00000237624	-3.54772	0.000116306	0.0077937	OXCT2P1	NA	unprocessed_pseudogene	3-oxoacid CoA-transferase 2 pseudogene 1 [Source:HGNC Symbol;Acc:HGNC:21627]
ENSG00000272512	-3.55499	2.19e-08	8.35e-06	NA	NA	lincRNA	novel transcript
ENSG00000283676	-3.55793	7.69e-06	0.000970365	MIR5087	NA	miRNA	microRNA 5087 [Source:HGNC Symbol;Acc:HGNC:43480]
ENSG00000119986	-3.56839	2.42e-09	1.32e-06	AVPI1	Q5T686	protein_coding	arginine vasopressin induced 1 [Source:HGNC Symbol;Acc:HGNC:30898]
ENSG00000133019	-3.57376	2.85e-09	1.47e-06	CHRM3	A0A024R3S2	protein_coding	cholinergic receptor muscarinic 3 [Source:HGNC Symbol;Acc:HGNC:1952]
ENSG00000281162	-3.57522	6.92e-06	0.000896318	NA	NA	lincRNA	long intergenic non-protein coding RNA 1127 [Source:HGNC Symbol;Acc:HGNC:49292]
ENSG00000228079	-3.5821	6.52e-06	0.000861803	NA	NA	lincRNA	novel transcript
ENSG00000213757	-3.61347	2.14e-06	0.000359579	NA	NA	processed_pseudogene	ribosomal protein S3A (RPS3A) pseudogene
ENSG00000247011	-3.61676	0.000738427	0.0304838	NA	NA	lincRNA	novel transcript
ENSG00000275313	-3.61988	3.95e-09	1.94e-06	CCL4L2	Q8NHW4	protein_coding	C-C motif chemokine ligand 4 like 2 [Source:HGNC Symbol;Acc:HGNC:24066]
ENSG00000163121	-3.6385	1.82e-08	7.54e-06	NEURL3	Q96EH8	protein_coding	neuralized E3 ubiquitin protein ligase 3 [Source:HGNC Symbol;Acc:HGNC:25162]
ENSG00000141448	-3.64925	1.36e-05	0.00155123	GATA6	Q92908	protein_coding	GATA binding protein 6 [Source:HGNC Symbol;Acc:HGNC:4174]
ENSG00000230731	-3.65944	3.87e-07	8.66e-05	NA	NA	lincRNA	novel transcript
ENSG00000242889	-3.6853	5.51e-05	0.00459574	NA	NA	misc_RNA	RNA, 7SL, cytoplasmic 449, pseudogene [Source:HGNC Symbol;Acc:HGNC:46465]
ENSG00000263050	-3.6977	1.09e-07	3.11e-05	NA	NA	lincRNA	novel transcript
ENSG00000082074	-3.73663	2.14e-08	8.3e-06	FYB1	O15117	protein_coding	FYN binding protein 1 [Source:HGNC Symbol;Acc:HGNC:4036]
ENSG00000184828	-3.77177	6.8e-07	0.000138895	ZBTB7C	A1YPR0	protein_coding	zinc finger and BTB domain containing 7C [Source:HGNC Symbol;Acc:HGNC:31700]
ENSG00000123358	-3.80101	2.02e-10	1.42e-07	NR4A1	P22736	protein_coding	nuclear receptor subfamily 4 group A member 1 [Source:HGNC Symbol;Acc:HGNC:7980]
ENSG00000081041	-3.85407	7.43e-11	5.89e-08	CXCL2	A0A024RDD9	protein_coding	C-X-C motif chemokine ligand 2 [Source:HGNC Symbol;Acc:HGNC:4603]
ENSG00000218198	-3.96374	0.000142833	0.00923825	NA	NA	processed_pseudogene	ribosomal protein S20 pseudogene 32 [Source:HGNC Symbol;Acc:HGNC:36444]
ENSG00000153234	-3.98448	2.32e-11	2.11e-08	NR4A2	F1D8N6	protein_coding	nuclear receptor subfamily 4 group A member 2 [Source:HGNC Symbol;Acc:HGNC:7981]
ENSG00000241544	-4.02394	0.000103709	0.00725618	LINC02029	NA	lincRNA	long intergenic non-protein coding RNA 2029 [Source:HGNC Symbol;Acc:HGNC:52863]
ENSG00000187486	-4.08882	7.11e-07	0.000142453	KCNJ11	B2RC52	protein_coding	potassium voltage-gated channel subfamily J member 11 [Source:HGNC Symbol;Acc:HGNC:6257]
ENSG00000227470	-4.09578	4.49e-06	0.000647211	NA	NA	processed_pseudogene	ribosomal protein L39 (RPL39) pseudogene
ENSG00000165694	-4.1259	4.55e-08	1.67e-05	FRMD7	Q6ZUT3	protein_coding	FERM domain containing 7 [Source:HGNC Symbol;Acc:HGNC:8079]
ENSG00000172769	-4.16528	2.83e-06	0.000441143	OR5B3	A0A126GVH3	protein_coding	olfactory receptor family 5 subfamily B member 3 [Source:HGNC Symbol;Acc:HGNC:8324]
ENSG00000224212	-4.18162	1.38e-11	1.38e-08	TAP1	A0A0S2Z5A6	protein_coding	transporter 1, ATP binding cassette subfamily B member [Source:HGNC Symbol;Acc:HGNC:43]
ENSG00000124253	-4.25522	4.9e-08	1.73e-05	PCK1	P35558	protein_coding	phosphoenolpyruvate carboxykinase 1 [Source:HGNC Symbol;Acc:HGNC:8724]
ENSG00000106004	-4.27345	5.97e-11	5.17e-08	HOXA5	P20719	protein_coding	homeobox A5 [Source:HGNC Symbol;Acc:HGNC:5106]
ENSG00000254405	-4.27436	1.33e-06	0.000236045	MSH5-SAPCD1	NA	protein_coding	MSH5-SAPCD1 readthrough (NMD candidate) [Source:HGNC Symbol;Acc:HGNC:41994]
ENSG00000129514	-4.32086	6.66e-11	5.51e-08	FOXA1	P55317	protein_coding	forkhead box A1 [Source:HGNC Symbol;Acc:HGNC:5021]
ENSG00000239921	-4.36482	1.61e-05	0.00181472	LINC01471	NA	lincRNA	long intergenic non-protein coding RNA 1471 [Source:HGNC Symbol;Acc:HGNC:51106]
ENSG00000152592	-4.42405	7.71e-10	4.89e-07	DMP1	Q13316	protein_coding	dentin matrix acidic phosphoprotein 1 [Source:HGNC Symbol;Acc:HGNC:2932]
ENSG00000231631	-4.51185	2.64e-13	6.27e-10	PSMB8	P28062	protein_coding	proteasome subunit beta 8 [Source:HGNC Symbol;Acc:HGNC:9545]
ENSG00000283537	-4.55688	2.12e-08	8.3e-06	NA	NA	transcribed_unprocessed_pseudogene	novel TRPM8 channel-associated factor pseudogene
ENSG00000182782	-4.60284	1.34e-07	3.55e-05	HCAR2	Q8TDS4	protein_coding	hydroxycarboxylic acid receptor 2 [Source:HGNC Symbol;Acc:HGNC:24827]
ENSG00000115718	-4.64352	9.86e-08	2.93e-05	PROC	P04070	protein_coding	protein C, inactivator of coagulation factors Va and VIIIa [Source:HGNC Symbol;Acc:HGNC:9451]
ENSG00000231877	-4.66058	2.62e-06	0.000412734	NA	NA	lincRNA	novel transcript
ENSG00000119508	-4.6717	3.36e-14	9.14e-11	NR4A3	A0A024R168	protein_coding	nuclear receptor subfamily 4 group A member 3 [Source:HGNC Symbol;Acc:HGNC:7982]
ENSG00000259024	-4.72029	1.74e-06	0.000304573	TVP23C-CDRT4	A0A0A6YYB9	protein_coding	TVP23C-CDRT4 readthrough [Source:HGNC Symbol;Acc:HGNC:42961]
ENSG00000102794	-4.79553	1.78e-12	2.61e-09	ACOD1	A6NK06	protein_coding	aconitate decarboxylase 1 [Source:HGNC Symbol;Acc:HGNC:33904]
ENSG00000277445	-5.08884	1.49e-07	3.89e-05	CPEB1	Q9BZB8	protein_coding	cytoplasmic polyadenylation element binding protein 1 [Source:HGNC Symbol;Acc:HGNC:21744]
ENSG00000187479	-5.10286	2.99e-15	1.14e-11	C11orf96	A0A087WW59	protein_coding	chromosome 11 open reading frame 96 [Source:HGNC Symbol;Acc:HGNC:38675]
ENSG00000285505	-5.11038	0.000178213	0.010699	NA	NA	protein_coding	novel protein, ATP1A3-RABAC1 readthrough
ENSG00000169242	-5.15384	8.19e-15	2.6e-11	EFNA1	P20827	protein_coding	ephrin A1 [Source:HGNC Symbol;Acc:HGNC:3221]
ENSG00000274338	-5.21948	0.00011048	0.00750912	CATSPERB	B3KWW9	protein_coding	cation channel sperm associated auxiliary subunit beta [Source:HGNC Symbol;Acc:HGNC:20500]
ENSG00000234424	-5.54794	4.71e-09	2.24e-06	NA	NA	unprocessed_pseudogene	kinesin family member 27 (KIF27) pseudogene
ENSG00000140478	-5.83291	5.21e-06	0.000713658	GOLGA6D	P0CG33	protein_coding	golgin A6 family member D [Source:HGNC Symbol;Acc:HGNC:32204]
ENSG00000268083	-5.90557	3.48e-06	0.000530503	NA	NA	protein_coding	novel protein
ENSG00000260391	-5.94741	1.86e-10	1.36e-07	NA	NA	sense_overlapping	novel transcript, overlapping to KALRN
ENSG00000234851	-5.98337	2.25e-06	0.000369927	NA	NA	processed_pseudogene	ribosomal protein L23a pseudogene 42 [Source:HGNC Symbol;Acc:HGNC:35942]
ENSG00000255398	-5.9918	2.17e-06	0.000361466	HCAR3	P49019	protein_coding	hydroxycarboxylic acid receptor 3 [Source:HGNC Symbol;Acc:HGNC:16824]
ENSG00000263212	-6.14748	8.37e-07	0.000165857	NA	NA	processed_transcript	novel transcript
ENSG00000213588	-6.38393	1.85e-07	4.57e-05	ZBTB9	A0A1U9X8U5	protein_coding	zinc finger and BTB domain containing 9 [Source:HGNC Symbol;Acc:HGNC:28323]
ENSG00000271672	-6.3996	1.69e-07	4.28e-05	NA	NA	transcribed_processed_pseudogene	double homeobox A pseudogene 8 [Source:HGNC Symbol;Acc:HGNC:32187]
ENSG00000227827	-6.48342	1.01e-07	2.95e-05	NA	NA	unprocessed_pseudogene	polycystic kidney disease 1 (autosomal dominant) (PKD1) pseudogene
ENSG00000140488	-6.4948	9.07e-08	2.78e-05	CELF6	Q96J87	protein_coding	CUGBP Elav-like family member 6 [Source:HGNC Symbol;Acc:HGNC:14059]
ENSG00000106038	-6.99566	2.63e-09	1.39e-06	EVX1	B4DRC0	protein_coding	even-skipped homeobox 1 [Source:HGNC Symbol;Acc:HGNC:3506]
ENSG00000236222	-7.17066	6.65e-10	4.36e-07	WDR46	A0A1U9X8W1	protein_coding	WD repeat domain 46 [Source:HGNC Symbol;Acc:HGNC:13923]
ENSG00000273799	-7.18215	6.26e-10	4.26e-07	NA	NA	unprocessed_pseudogene	glucuronidase, beta (GUSB) pseudogene
ENSG00000278555	-7.80291	3.95e-12	4.69e-09	LILRB4	Q8NHJ6	protein_coding	leukocyte immunoglobulin like receptor B4 [Source:HGNC Symbol;Acc:HGNC:6608]
ENSG00000254692	-8.82922	3.86e-16	1.84e-12	NA	NA	protein_coding	novel protein

## Sheet: S2B
Table S2B
List of THP-1 genes significantly (|log2FC| ≥ 1; corrected p-value < 0.05) modulated between time points T3 and T2
Gene	log2FC	p-value	corrected p-value	Name	Uniprot	Gene type	Annotation
ENSG00000254692	9.2734	1.13e-17	5.39e-14	NA	NA	protein_coding	novel protein
ENSG00000278555	8.06351	8.13e-13	1.54e-09	LILRB4	Q8NHJ6	protein_coding	leukocyte immunoglobulin like receptor B4 [Source:HGNC Symbol;Acc:HGNC:6608]
ENSG00000206282	7.791	8.33e-12	1.05e-08	RGL2	O15211	protein_coding	ral guanine nucleotide dissociation stimulator like 2 [Source:HGNC Symbol;Acc:HGNC:9769]
ENSG00000236227	7.70631	1.59e-11	1.69e-08	BRD2	A0A024RCR5	protein_coding	bromodomain containing 2 [Source:HGNC Symbol;Acc:HGNC:1103]
ENSG00000236222	6.94477	6.4e-09	2.59e-06	WDR46	A0A1U9X8W1	protein_coding	WD repeat domain 46 [Source:HGNC Symbol;Acc:HGNC:13923]
ENSG00000125510	6.7267	2.9e-08	9.49e-06	OPRL1	P41146	protein_coding	opioid related nociceptin receptor 1 [Source:HGNC Symbol;Acc:HGNC:8155]
ENSG00000285508	6.64834	4.8e-08	1.42e-05	NA	NA	protein_coding	novel protein
ENSG00000265531	6.43595	2.01e-07	4.59e-05	FCGR1CP	NA	unprocessed_pseudogene	Fc fragment of IgG receptor Ic, pseudogene [Source:HGNC Symbol;Acc:HGNC:3615]
ENSG00000258610	6.334	3.95e-07	8.07e-05	NA	NA	lincRNA	novel transcript
ENSG00000240527	6.33036	4.03e-07	8.14e-05	NA	NA	sense_intronic	novel transcript, sense intronic to ENTPD1
ENSG00000234893	6.2408	6.78e-07	0.000123801	HCG18	NA	processed_transcript	HLA complex group 18 [Source:HGNC Symbol;Acc:HGNC:31337]
ENSG00000241790	6.12499	1.41e-06	0.000207836	NA	NA	processed_pseudogene	enolase 1 pseudogene 4 [Source:HGNC Symbol;Acc:HGNC:37945]
ENSG00000274404	6.10554	1.49e-06	0.000215369	GOLGA6L22	NA	protein_coding	golgin A6 family-like 22 [Source:HGNC Symbol;Acc:HGNC:50289]
ENSG00000258154	6.01718	2.53e-06	0.00033161	NA	NA	unprocessed_pseudogene	microtubule associated serine/threonine kinase 2 (MAST2) pseudogene
ENSG00000226378	6.01718	2.53e-06	0.00033161	HLA-F-AS1	NA	processed_transcript	HLA-F antisense RNA 1 [Source:HGNC Symbol;Acc:HGNC:26645]
ENSG00000284776	5.95254	3.64e-06	0.000448466	NA	NA	protein_coding	novel protein
ENSG00000236353	5.9408	4.06e-06	0.000485196	PBX2	A0A024RCR3	protein_coding	PBX homeobox 2 [Source:HGNC Symbol;Acc:HGNC:8633]
ENSG00000268083	5.93984	3.86e-06	0.000472834	NA	NA	protein_coding	novel protein
ENSG00000235333	5.93972	4.08e-06	0.000485196	PVRIG2P	NA	transcribed_unprocessed_pseudogene	poliovirus receptor related immunoglobulin domain containing 2, pseudogene [Source:HGNC Symbol;Acc:HGNC:48897]
ENSG00000175658	5.93913	4.09e-06	0.000485196	NA	NA	processed_pseudogene	dopamine receptor D5 pseudogene 2 [Source:HGNC Symbol;Acc:HGNC:3028]
ENSG00000263212	5.93757	4.12e-06	0.000485561	NA	NA	processed_transcript	novel transcript
ENSG00000233868	5.8302	7.16e-06	0.00077257	NA	NA	processed_pseudogene	chromosome 12 open reading frame 31 (C12orf31) pseudogene
ENSG00000232636	5.78213	9.42e-06	0.000956736	NA	NA	lincRNA	novel transcript
ENSG00000282885	5.69966	1.44e-05	0.00135142	NA	NA	lincRNA	novel transcript
ENSG00000282246	5.67631	1.59e-05	0.00144582	NA	NA	protein_coding	novel protein
ENSG00000171855	5.62742	2.08e-05	0.0018323	IFNB1	P01574	protein_coding	interferon beta 1 [Source:HGNC Symbol;Acc:HGNC:5434]
ENSG00000259871	5.61877	2.16e-05	0.0018739	NA	NA	sense_intronic	novel transcript, sense intronic to CLEC19A
ENSG00000241404	5.60165	2.32e-05	0.001993	EGFL8	A0A1U9X7N9	protein_coding	EGF like domain multiple 8 [Source:HGNC Symbol;Acc:HGNC:13944]
ENSG00000139269	5.56886	7.9e-16	3e-12	INHBE	P58166	protein_coding	inhibin subunit beta E [Source:HGNC Symbol;Acc:HGNC:24029]
ENSG00000235915	5.48603	4.26e-05	0.00322266	LST1	O00453	protein_coding	leukocyte specific transcript 1 [Source:HGNC Symbol;Acc:HGNC:14189]
ENSG00000227300	5.45068	4.89e-05	0.00358602	NA	NA	transcribed_unprocessed_pseudogene	keratin 16 pseudogene 2 [Source:HGNC Symbol;Acc:HGNC:37807]
ENSG00000215218	5.44939	4.91e-05	0.00358978	UBE2QL1	A1L167	protein_coding	ubiquitin conjugating enzyme E2 Q family like 1 [Source:HGNC Symbol;Acc:HGNC:37269]
ENSG00000275140	5.39202	6.61e-05	0.00466539	NA	NA	unprocessed_pseudogene	SEC22 homolog B3 [Source:HGNC Symbol;Acc:HGNC:53891]
ENSG00000143546	5.19238	7.18e-08	1.89e-05	S100A8	P05109	protein_coding	S100 calcium binding protein A8 [Source:HGNC Symbol;Acc:HGNC:10498]
ENSG00000230254	5.07548	0.000261291	0.0137831	HLA-E	A8K8M6	protein_coding	major histocompatibility complex, class I, E [Source:HGNC Symbol;Acc:HGNC:4962]
ENSG00000165694	4.94171	4.74e-11	3.75e-08	FRMD7	Q6ZUT3	protein_coding	FERM domain containing 7 [Source:HGNC Symbol;Acc:HGNC:8079]
ENSG00000229694	4.92338	9.1e-12	1.08e-08	LINC00484	NA	lincRNA	long intergenic non-protein coding RNA 484 [Source:NCBI gene;Acc:100129347]
ENSG00000119922	4.77015	1.74e-14	5.52e-11	IFIT2	P09913	protein_coding	interferon induced protein with tetratricopeptide repeats 2 [Source:HGNC Symbol;Acc:HGNC:5409]
ENSG00000284633	4.73079	1.69e-06	0.000240092	NA	NA	antisense	novel transcript, antisense to PDGFB
ENSG00000284690	4.64703	2.08e-09	1.19e-06	CD300H	A0A0K2S4Q6	polymorphic_pseudogene	CD300H molecule (gene/pseudogene) [Source:HGNC Symbol;Acc:HGNC:52292]
ENSG00000158683	4.62623	2.04e-13	4.84e-10	PKD1L1	Q8TDX9	protein_coding	polycystin 1 like 1, transient receptor potential channel interacting [Source:HGNC Symbol;Acc:HGNC:18053]
ENSG00000111087	4.53508	5.22e-09	2.25e-06	GLI1	B4DNF7	protein_coding	GLI family zinc finger 1 [Source:HGNC Symbol;Acc:HGNC:4317]
ENSG00000168672	4.39518	1.81e-12	2.86e-09	FAM84B	Q96KN1	protein_coding	family with sequence similarity 84 member B [Source:HGNC Symbol;Acc:HGNC:24166]
ENSG00000231631	4.36047	1.12e-12	1.94e-09	PSMB8	P28062	protein_coding	proteasome subunit beta 8 [Source:HGNC Symbol;Acc:HGNC:9545]
ENSG00000254939	4.27545	1.3e-06	0.00019718	NA	NA	processed_pseudogene	zinc finger protein 614 (ZNF614) pseudogene
ENSG00000137959	4.24867	2.26e-12	3.3e-09	IFI44L	Q53G44	protein_coding	interferon induced protein 44 like [Source:HGNC Symbol;Acc:HGNC:17817]
ENSG00000196517	4.23667	3.36e-05	0.00263365	SLC6A9	P48067	protein_coding	solute carrier family 6 member 9 [Source:HGNC Symbol;Acc:HGNC:11056]
ENSG00000155307	4.22261	5.28e-12	7.17e-09	SAMSN1	Q9NSI8	protein_coding	SAM domain, SH3 domain and nuclear localization signals 1 [Source:HGNC Symbol;Acc:HGNC:10528]
ENSG00000163563	4.18476	4.3e-05	0.00322634	MNDA	P41218	protein_coding	myeloid cell nuclear differentiation antigen [Source:HGNC Symbol;Acc:HGNC:7183]
ENSG00000283537	4.14711	4.41e-07	8.72e-05	NA	NA	transcribed_unprocessed_pseudogene	novel TRPM8 channel-associated factor pseudogene
ENSG00000135069	4.10593	1.7e-11	1.7e-08	PSAT1	A0A024R280	protein_coding	phosphoserine aminotransferase 1 [Source:HGNC Symbol;Acc:HGNC:19129]
ENSG00000128965	4.10435	1.6e-11	1.69e-08	CHAC1	Q9BUX1	protein_coding	ChaC glutathione specific gamma-glutamylcyclotransferase 1 [Source:HGNC Symbol;Acc:HGNC:28680]
ENSG00000138646	4.00119	4.46e-11	3.72e-08	HERC5	B4DXV3	protein_coding	HECT and RLD domain containing E3 ubiquitin protein ligase 5 [Source:HGNC Symbol;Acc:HGNC:24368]
ENSG00000132274	3.97041	2.75e-11	2.49e-08	TRIM22	B4DQS5	protein_coding	tripartite motif containing 22 [Source:HGNC Symbol;Acc:HGNC:16379]
ENSG00000138185	3.96739	4.51e-11	3.72e-08	ENTPD1	P49961	protein_coding	ectonucleoside triphosphate diphosphohydrolase 1 [Source:HGNC Symbol;Acc:HGNC:3363]
ENSG00000264345	3.95798	1.68e-06	0.000239341	NA	NA	lincRNA	long intergenic non-protein coding RNA 1894 [Source:HGNC Symbol;Acc:HGNC:52713]
ENSG00000112559	3.95594	0.000145121	0.00863902	MDFI	A0A024RCY2	protein_coding	MyoD family inhibitor [Source:HGNC Symbol;Acc:HGNC:6967]
ENSG00000134256	3.86643	1.41e-10	1.03e-07	CD101	Q93033	protein_coding	CD101 molecule [Source:HGNC Symbol;Acc:HGNC:5949]
ENSG00000179571	3.8311	2.26e-05	0.00195362	NA	NA	unprocessed_pseudogene	NBPF member 17, pseudogene [Source:HGNC Symbol;Acc:HGNC:31997]
ENSG00000204681	3.82526	1.14e-06	0.000176085	GABBR1	Q59HG8	protein_coding	gamma-aminobutyric acid type B receptor subunit 1 [Source:HGNC Symbol;Acc:HGNC:4070]
ENSG00000198691	3.81658	1.25e-06	0.000191428	ABCA4	P78363	protein_coding	ATP binding cassette subfamily A member 4 [Source:HGNC Symbol;Acc:HGNC:34]
ENSG00000226234	3.80606	0.000300987	0.0153135	NA	NA	processed_pseudogene	keratin 18 pseudogene 24 [Source:HGNC Symbol;Acc:HGNC:33393]
ENSG00000035720	3.79953	1.26e-07	3.12e-05	STAP1	A0A024RD91	protein_coding	signal transducing adaptor family member 1 [Source:HGNC Symbol;Acc:HGNC:24133]
ENSG00000204304	3.7955	8.01e-09	3.17e-06	PBX2	A0A024RCR3	protein_coding	PBX homeobox 2 [Source:HGNC Symbol;Acc:HGNC:8633]
ENSG00000137101	3.72239	4.23e-05	0.00321194	CD72	P21854	protein_coding	CD72 molecule [Source:HGNC Symbol;Acc:HGNC:1696]
ENSG00000101605	3.71492	2.57e-09	1.32e-06	MYOM1	P52179	protein_coding	myomesin 1 [Source:HGNC Symbol;Acc:HGNC:7613]
ENSG00000169313	3.70039	1.07e-06	0.000167859	P2RY12	A8K7T1	protein_coding	purinergic receptor P2Y12 [Source:HGNC Symbol;Acc:HGNC:18124]
ENSG00000198829	3.68898	4.25e-10	2.69e-07	SUCNR1	Q9BXA5	protein_coding	succinate receptor 1 [Source:HGNC Symbol;Acc:HGNC:4542]
ENSG00000122786	3.68334	1.71e-08	6.23e-06	CALD1	A0A140VKA0	protein_coding	caldesmon 1 [Source:HGNC Symbol;Acc:HGNC:1441]
ENSG00000125505	3.63187	4.56e-07	8.93e-05	MBOAT7	Q96N66	protein_coding	membrane bound O-acyltransferase domain containing 7 [Source:HGNC Symbol;Acc:HGNC:15505]
ENSG00000112195	3.62468	1.85e-06	0.000256488	TREML2	Q5T2D2	protein_coding	triggering receptor expressed on myeloid cells like 2 [Source:HGNC Symbol;Acc:HGNC:21092]
ENSG00000188573	3.61263	2.06e-06	0.000281668	FBLL1	NA	protein_coding	fibrillarin like 1 [Source:HGNC Symbol;Acc:HGNC:35458]
ENSG00000261279	3.58415	5.99e-06	0.00066548	ULK4P1	NA	transcribed_unprocessed_pseudogene	ULK4 pseudogene 1 [Source:HGNC Symbol;Acc:HGNC:15775]
ENSG00000154451	3.58338	2.34e-09	1.24e-06	GBP5	Q96PP8	protein_coding	guanylate binding protein 5 [Source:HGNC Symbol;Acc:HGNC:19895]
ENSG00000163220	3.5734	4.29e-07	8.58e-05	S100A9	P06702	protein_coding	S100 calcium binding protein A9 [Source:HGNC Symbol;Acc:HGNC:10499]
ENSG00000162692	3.56949	7.34e-07	0.000130241	VCAM1	P19320	protein_coding	vascular cell adhesion molecule 1 [Source:HGNC Symbol;Acc:HGNC:12663]
ENSG00000272941	3.50304	1.05e-05	0.00105367	NA	NA	antisense	novel transcript, antisense to C7orf49
ENSG00000118113	3.49705	1.81e-09	1.11e-06	MMP8	B4E0I2	protein_coding	matrix metallopeptidase 8 [Source:HGNC Symbol;Acc:HGNC:7175]
ENSG00000179292	3.48387	0.00128397	0.0452594	TMEM151A	Q8N4L1	protein_coding	transmembrane protein 151A [Source:HGNC Symbol;Acc:HGNC:28497]
ENSG00000134321	3.47634	2.35e-09	1.24e-06	RSAD2	Q8WXG1	protein_coding	radical S-adenosyl methionine domain containing 2 [Source:HGNC Symbol;Acc:HGNC:30908]
ENSG00000121858	3.46893	3.99e-09	1.85e-06	TNFSF10	P50591	protein_coding	TNF superfamily member 10 [Source:HGNC Symbol;Acc:HGNC:11925]
ENSG00000095932	3.45398	1.43e-05	0.00135115	SMIM24	O75264	protein_coding	small integral membrane protein 24 [Source:HGNC Symbol;Acc:HGNC:37244]
ENSG00000185745	3.4349	3.22e-09	1.57e-06	IFIT1	P09914	protein_coding	interferon induced protein with tetratricopeptide repeats 1 [Source:HGNC Symbol;Acc:HGNC:5407]
ENSG00000163736	3.40978	6.68e-07	0.00012309	PPBP	P02775	protein_coding	pro-platelet basic protein [Source:HGNC Symbol;Acc:HGNC:9240]
ENSG00000270181	3.3964	3.47e-08	1.1e-05	NA	NA	protein_coding	BIVM-ERCC5 readthrough [Source:HGNC Symbol;Acc:HGNC:43690]
ENSG00000181577	3.39235	3.62e-08	1.13e-05	C6orf223	Q8N319	protein_coding	chromosome 6 open reading frame 223 [Source:HGNC Symbol;Acc:HGNC:28692]
ENSG00000156234	3.37693	5.96e-09	2.46e-06	CXCL13	O43927	protein_coding	C-X-C motif chemokine ligand 13 [Source:HGNC Symbol;Acc:HGNC:10639]
ENSG00000230537	3.35359	2.74e-05	0.00226659	LOC100507103	NA	lincRNA
ENSG00000169245	3.323	1.2e-08	4.55e-06	CXCL10	A0A024RDA4	protein_coding	C-X-C motif chemokine ligand 10 [Source:HGNC Symbol;Acc:HGNC:10637]
ENSG00000233081	3.31014	0.000100165	0.0064261	NA	NA	lincRNA	novel transcript
ENSG00000172399	3.29198	0.00042335	0.0201489	MYOZ2	Q9NPC6	protein_coding	myozenin 2 [Source:HGNC Symbol;Acc:HGNC:1330]
ENSG00000257767	3.28331	0.000457797	0.0215721	NA	NA	protein_coding	novel protein
ENSG00000122986	3.26716	5.15e-08	1.49e-05	HVCN1	Q96D96	protein_coding	hydrogen voltage gated channel 1 [Source:HGNC Symbol;Acc:HGNC:28240]
ENSG00000141574	3.25543	9.48e-07	0.000156355	SECTM1	Q8WVN6	protein_coding	secreted and transmembrane 1 [Source:HGNC Symbol;Acc:HGNC:10707]
ENSG00000169248	3.23508	4.13e-08	1.26e-05	CXCL11	O14625	protein_coding	C-X-C motif chemokine ligand 11 [Source:HGNC Symbol;Acc:HGNC:10638]
ENSG00000237422	3.2333	7.56e-07	0.000132549	NA	NA	lincRNA	novel transcript
ENSG00000197444	3.22882	0.000576518	0.0254607	OGDHL	Q9ULD0	protein_coding	oxoglutarate dehydrogenase like [Source:HGNC Symbol;Acc:HGNC:25590]
ENSG00000196611	3.22038	2.02e-08	7.23e-06	MMP1	B4DN15	protein_coding	matrix metallopeptidase 1 [Source:HGNC Symbol;Acc:HGNC:7155]
ENSG00000164746	3.21676	1.52e-05	0.00140613	C7orf57	Q86XB5	protein_coding	chromosome 7 open reading frame 57 [Source:HGNC Symbol;Acc:HGNC:22247]
ENSG00000137745	3.21389	2.26e-07	4.94e-05	MMP13	P45452	protein_coding	matrix metallopeptidase 13 [Source:HGNC Symbol;Acc:HGNC:7159]
ENSG00000131409	3.1548	8.8e-06	0.00090863	LRRC4B	A0A024R4I8	protein_coding	leucine rich repeat containing 4B [Source:HGNC Symbol;Acc:HGNC:25042]
ENSG00000186442	3.13271	2.62e-05	0.00219912	KRT3	P12035	protein_coding	keratin 3 [Source:HGNC Symbol;Acc:HGNC:6440]
ENSG00000128165	3.12505	8.63e-07	0.000147574	ADM2	Q7Z4H4	protein_coding	adrenomedullin 2 [Source:HGNC Symbol;Acc:HGNC:28898]
ENSG00000134326	3.10223	5.91e-08	1.64e-05	CMPK2	Q5EBM0	protein_coding	cytidine/uridine monophosphate kinase 2 [Source:HGNC Symbol;Acc:HGNC:27015]
ENSG00000103888	3.08816	6.4e-08	1.74e-05	CEMIP	Q8WUJ3	protein_coding	cell migration inducing hyaluronidase 1 [Source:HGNC Symbol;Acc:HGNC:29213]
ENSG00000250492	3.07537	0.00116839	0.0423431	NA	NA	processed_pseudogene	integrator complex subunit 6 pseudogene 1 [Source:HGNC Symbol;Acc:HGNC:43921]
ENSG00000236212	3.06584	0.000152002	0.0089923	NA	NA	lincRNA	novel transcript
ENSG00000240583	3.05581	1.84e-06	0.000256488	AQP1	A0A024RA31	protein_coding	aquaporin 1 (Colton blood group) [Source:HGNC Symbol;Acc:HGNC:633]
ENSG00000074706	3.05196	9.59e-08	2.44e-05	IPCEF1	Q8WWN9	protein_coding	interaction protein for cytohesin exchange factors 1 [Source:HGNC Symbol;Acc:HGNC:21204]
ENSG00000117228	3.04206	1.95e-07	4.51e-05	GBP1	P32455	protein_coding	guanylate binding protein 1 [Source:HGNC Symbol;Acc:HGNC:4182]
ENSG00000146859	3.03541	3.26e-07	6.72e-05	TMEM140	Q9NV12	protein_coding	transmembrane protein 140 [Source:HGNC Symbol;Acc:HGNC:21870]
ENSG00000135824	3.03301	6.38e-07	0.000119009	RGS8	P57771	protein_coding	regulator of G protein signaling 8 [Source:HGNC Symbol;Acc:HGNC:16810]
ENSG00000170689	3.02846	1.46e-05	0.00136233	HOXB9	B3KPJ1	protein_coding	homeobox B9 [Source:HGNC Symbol;Acc:HGNC:5120]
ENSG00000101298	3.01841	0.000197909	0.0111522	SNPH	O15079	protein_coding	syntaphilin [Source:HGNC Symbol;Acc:HGNC:15931]
ENSG00000125245	3.01245	6.39e-07	0.000119009	GPR18	H9NIM1	protein_coding	G protein-coupled receptor 18 [Source:HGNC Symbol;Acc:HGNC:4472]
ENSG00000164294	2.98218	1.32e-06	0.00019718	GPX8	Q8TED1	protein_coding	glutathione peroxidase 8 (putative) [Source:HGNC Symbol;Acc:HGNC:33100]
ENSG00000136010	2.97906	2.19e-07	4.83e-05	ALDH1L2	B4DTU7	protein_coding	aldehyde dehydrogenase 1 family member L2 [Source:HGNC Symbol;Acc:HGNC:26777]
ENSG00000152689	2.97173	1.82e-07	4.37e-05	RASGRP3	Q8IV61	protein_coding	RAS guanyl releasing protein 3 [Source:HGNC Symbol;Acc:HGNC:14545]
ENSG00000283676	2.97087	0.000256527	0.0136074	MIR5087	NA	miRNA	microRNA 5087 [Source:HGNC Symbol;Acc:HGNC:43480]
ENSG00000142920	2.97024	7.36e-05	0.00509916	AZIN2	Q96A70	protein_coding	antizyme inhibitor 2 [Source:HGNC Symbol;Acc:HGNC:29957]
ENSG00000163629	2.96985	3.04e-05	0.0024294	PTPN13	Q12923	protein_coding	protein tyrosine phosphatase, non-receptor type 13 [Source:HGNC Symbol;Acc:HGNC:9646]
ENSG00000257108	2.96256	0.000133738	0.00806251	NHLRC4	P0CG21	protein_coding	NHL repeat containing 4 [Source:HGNC Symbol;Acc:HGNC:26700]
ENSG00000277044	2.95348	0.00066307	0.0278794	OPRL1	P41146	protein_coding	opioid related nociceptin receptor 1 [Source:HGNC Symbol;Acc:HGNC:8155]
ENSG00000103710	2.95326	0.000279741	0.0145619	RASL12	Q9NYN1	protein_coding	RAS like family 12 [Source:HGNC Symbol;Acc:HGNC:30289]
ENSG00000274536	2.94836	1.41e-05	0.0013365	NA	NA	antisense	novel transcript, antisense VSIG4
ENSG00000115461	2.91613	5.65e-07	0.000108342	IGFBP5	A0A024R433	protein_coding	insulin like growth factor binding protein 5 [Source:HGNC Symbol;Acc:HGNC:5474]
ENSG00000184261	2.89657	0.000877327	0.0344224	KCNK12	Q9HB15	protein_coding	potassium two pore domain channel subfamily K member 12 [Source:HGNC Symbol;Acc:HGNC:6274]
ENSG00000277111	2.8936	0.00088866	0.0346523	PLEKHM1	Q9Y4G2	protein_coding	pleckstrin homology and RUN domain containing M1 [Source:HGNC Symbol;Acc:HGNC:29017]
ENSG00000162543	2.89136	0.000386228	0.0184748	UBXN10	Q96LJ8	protein_coding	UBX domain protein 10 [Source:HGNC Symbol;Acc:HGNC:26354]
ENSG00000100311	2.87615	2.79e-06	0.000360608	PDGFB	P01127	protein_coding	platelet derived growth factor subunit B [Source:HGNC Symbol;Acc:HGNC:8800]
ENSG00000130592	2.86584	1.6e-05	0.00144582	LSP1	P33241	protein_coding	lymphocyte specific protein 1 [Source:HGNC Symbol;Acc:HGNC:6707]
ENSG00000238015	2.86516	3.19e-05	0.00253651	NA	NA	processed_pseudogene	ribosomal protein L23 (RPL23) pseudogene
ENSG00000225969	2.84416	0.00113279	0.0412891	ABHD11-AS1	NA	transcribed_unitary_pseudogene	ABHD11 antisense RNA 1 (tail to tail) [Source:HGNC Symbol;Acc:HGNC:18289]
ENSG00000167419	2.83873	2.45e-06	0.000327821	LPO	P22079	protein_coding	lactoperoxidase [Source:HGNC Symbol;Acc:HGNC:6678]
ENSG00000169194	2.82937	3.39e-06	0.000425964	IL13	P35225	protein_coding	interleukin 13 [Source:HGNC Symbol;Acc:HGNC:5973]
ENSG00000091106	2.80932	2.35e-06	0.000316758	NLRC4	Q9NPP4	protein_coding	NLR family CARD domain containing 4 [Source:HGNC Symbol;Acc:HGNC:16412]
ENSG00000185885	2.80428	7.61e-07	0.000132549	IFITM1	A0A024R210	protein_coding	interferon induced transmembrane protein 1 [Source:HGNC Symbol;Acc:HGNC:5412]
ENSG00000206190	2.802	8.88e-07	0.000150636	ATP10A	O60312	protein_coding	ATPase phospholipid transporting 10A (putative) [Source:HGNC Symbol;Acc:HGNC:13542]
ENSG00000057149	2.7947	0.00143897	0.0495936	SERPINB3	P29508	protein_coding	serpin family B member 3 [Source:HGNC Symbol;Acc:HGNC:10569]
ENSG00000185507	2.78528	1.32e-06	0.00019718	IRF7	Q92985	protein_coding	interferon regulatory factor 7 [Source:HGNC Symbol;Acc:HGNC:6122]
ENSG00000277496	2.78309	2.8e-05	0.0022994	NA	NA	antisense	novel transcript, antisense to SLCO4A1
ENSG00000148948	2.77984	7.29e-05	0.00507097	LRRC4C	Q4JIV9	protein_coding	leucine rich repeat containing 4C [Source:HGNC Symbol;Acc:HGNC:29317]
ENSG00000119917	2.77896	8.46e-07	0.000145989	IFIT3	O14879	protein_coding	interferon induced protein with tetratricopeptide repeats 3 [Source:HGNC Symbol;Acc:HGNC:5411]
ENSG00000064195	2.77473	0.000103271	0.00655924	DLX3	O60479	protein_coding	distal-less homeobox 3 [Source:HGNC Symbol;Acc:HGNC:2916]
ENSG00000092621	2.77447	9.41e-07	0.000156355	PHGDH	O43175	protein_coding	phosphoglycerate dehydrogenase [Source:HGNC Symbol;Acc:HGNC:8923]
ENSG00000179869	2.77032	1.03e-06	0.000164903	ABCA13	A0A0A0MT16	protein_coding	ATP binding cassette subfamily A member 13 [Source:HGNC Symbol;Acc:HGNC:14638]
ENSG00000166670	2.76193	9.55e-07	0.000156355	MMP10	P09238	protein_coding	matrix metallopeptidase 10 [Source:HGNC Symbol;Acc:HGNC:7156]
ENSG00000115523	2.7606	1.91e-06	0.0002634	GNLY	B4E3H9	protein_coding	granulysin [Source:HGNC Symbol;Acc:HGNC:4414]
ENSG00000166816	2.75309	0.000812426	0.0324777	LDHD	Q86WU2	protein_coding	lactate dehydrogenase D [Source:HGNC Symbol;Acc:HGNC:19708]
ENSG00000151490	2.74944	4.01e-06	0.000484663	PTPRO	Q16827	protein_coding	protein tyrosine phosphatase, receptor type O [Source:HGNC Symbol;Acc:HGNC:9678]
ENSG00000100889	2.74186	1.45e-06	0.000212313	PCK2	A0A0A0MS74	protein_coding	phosphoenolpyruvate carboxykinase 2, mitochondrial [Source:HGNC Symbol;Acc:HGNC:8725]
ENSG00000123685	2.7405	0.00047339	0.0220229	BATF3	Q9NR55	protein_coding	basic leucine zipper ATF-like transcription factor 3 [Source:HGNC Symbol;Acc:HGNC:28915]
ENSG00000173404	2.73847	0.000477982	0.0221387	INSM1	Q01101	protein_coding	INSM transcriptional repressor 1 [Source:HGNC Symbol;Acc:HGNC:6090]
ENSG00000282608	2.72615	4.32e-06	0.000503496	ADORA3	P0DMS8	protein_coding	adenosine A3 receptor [Source:HGNC Symbol;Acc:HGNC:268]
ENSG00000161133	2.71216	1.79e-05	0.00159119	USP41	NA	protein_coding	ubiquitin specific peptidase 41 [Source:HGNC Symbol;Acc:HGNC:20070]
ENSG00000236104	2.71012	8.55e-05	0.00567774	ZBTB22	A0A1U9X8V3	protein_coding	zinc finger and BTB domain containing 22 [Source:HGNC Symbol;Acc:HGNC:13085]
ENSG00000114757	2.69624	6.32e-06	0.000694148	PEX5L	Q8IYB4	protein_coding	peroxisomal biogenesis factor 5 like [Source:HGNC Symbol;Acc:HGNC:30024]
ENSG00000169436	2.66304	2.73e-06	0.000354934	COL22A1	Q8NFW1	protein_coding	collagen type XXII alpha 1 chain [Source:HGNC Symbol;Acc:HGNC:22989]
ENSG00000235107	2.66196	5.35e-06	0.000605006	RING1	A0A1U9X8F2	protein_coding	ring finger protein 1 [Source:HGNC Symbol;Acc:HGNC:10018]
ENSG00000182487	2.65397	8.02e-05	0.00538173	NCF1B	NA	transcribed_unprocessed_pseudogene	neutrophil cytosolic factor 1B pseudogene [Source:HGNC Symbol;Acc:HGNC:32522]
ENSG00000156414	2.65078	3.78e-05	0.00290756	TDRD9	Q86WA0	protein_coding	tudor domain containing 9 [Source:HGNC Symbol;Acc:HGNC:20122]
ENSG00000135899	2.64635	2.5e-06	0.00033161	SP110	Q9HB58	protein_coding	SP110 nuclear body protein [Source:HGNC Symbol;Acc:HGNC:5401]
ENSG00000258659	2.63646	3.98e-06	0.00048419	TRIM34	Q9BYJ4	protein_coding	tripartite motif containing 34 [Source:HGNC Symbol;Acc:HGNC:10063]
ENSG00000068078	2.6352	0.000240141	0.0129726	FGFR3	P22607	protein_coding	fibroblast growth factor receptor 3 [Source:HGNC Symbol;Acc:HGNC:3690]
ENSG00000152076	2.61517	0.000268042	0.0141001	CCDC74B	Q96LY2	protein_coding	coiled-coil domain containing 74B [Source:HGNC Symbol;Acc:HGNC:25267]
ENSG00000285768	2.61146	1.18e-05	0.00114856	LOC105375622	NA	lincRNA
ENSG00000113739	2.60124	8.26e-06	0.00086645	STC2	O76061	protein_coding	stanniocalcin 2 [Source:HGNC Symbol;Acc:HGNC:11374]
ENSG00000171777	2.59943	2.1e-05	0.00184038	RASGRP4	Q8TDF6	protein_coding	RAS guanyl releasing protein 4 [Source:HGNC Symbol;Acc:HGNC:18958]
ENSG00000139679	2.59826	5.5e-06	0.000618335	LPAR6	A0A024RDT2	protein_coding	lysophosphatidic acid receptor 6 [Source:HGNC Symbol;Acc:HGNC:15520]
ENSG00000157303	2.59811	7.45e-06	0.000795074	SUSD3	Q96L08	protein_coding	sushi domain containing 3 [Source:HGNC Symbol;Acc:HGNC:28391]
ENSG00000206450	2.5935	0.000221652	0.012236	HLA-B	E5FQ95	protein_coding	major histocompatibility complex, class I, B [Source:HGNC Symbol;Acc:HGNC:4932]
ENSG00000285953	2.59103	2.96e-05	0.00240377	KRIT1	O00522	protein_coding	novel protein
ENSG00000214447	2.57927	0.000127837	0.00783107	CCDC103	Q8IW40	protein_coding	family with sequence similarity 187 member A [Source:HGNC Symbol;Acc:HGNC:35153]
ENSG00000184979	2.57416	4.47e-06	0.000514609	USP18	Q9UMW8	protein_coding	ubiquitin specific peptidase 18 [Source:HGNC Symbol;Acc:HGNC:12616]
ENSG00000135114	2.56877	4.61e-06	0.000527702	OASL	Q15646	protein_coding	2'-5'-oligoadenylate synthetase like [Source:HGNC Symbol;Acc:HGNC:8090]
ENSG00000113263	2.55914	5.54e-06	0.000619178	ITK	Q08881	protein_coding	IL2 inducible T cell kinase [Source:HGNC Symbol;Acc:HGNC:6171]
ENSG00000277177	2.54729	0.000809555	0.0324335	LILRA6	U5XH19	protein_coding	leukocyte immunoglobulin like receptor A6 [Source:HGNC Symbol;Acc:HGNC:15495]
ENSG00000261796	2.54545	9.03e-06	0.000926489	ISY1-RAB43	Q9ULR0	protein_coding	ISY1-RAB43 readthrough [Source:HGNC Symbol;Acc:HGNC:42969]
ENSG00000012779	2.53939	1.27e-05	0.00121482	ALOX5	P09917	protein_coding	arachidonate 5-lipoxygenase [Source:HGNC Symbol;Acc:HGNC:435]
ENSG00000276231	2.51481	0.000472176	0.0220229	PIK3R6	B3KRK9	protein_coding	phosphoinositide-3-kinase regulatory subunit 6 [Source:HGNC Symbol;Acc:HGNC:27101]
ENSG00000186806	2.51415	9.31e-05	0.00607793	VSIG10L	Q86VR7	protein_coding	V-set and immunoglobulin domain containing 10 like [Source:HGNC Symbol;Acc:HGNC:27111]
ENSG00000068079	2.50821	7.45e-06	0.000795074	IFI35	P80217	protein_coding	interferon induced protein 35 [Source:HGNC Symbol;Acc:HGNC:5399]
ENSG00000139572	2.50526	2.15e-05	0.00187035	GPR84	Q9NQS5	protein_coding	G protein-coupled receptor 84 [Source:HGNC Symbol;Acc:HGNC:4535]
ENSG00000168016	2.48723	8.41e-06	0.000877847	TRANK1	O15050	protein_coding	tetratricopeptide repeat and ankyrin repeat containing 1 [Source:HGNC Symbol;Acc:HGNC:29011]
ENSG00000235657	2.47969	1.13e-05	0.00111653	HLA-A	P30443	protein_coding	major histocompatibility complex, class I, A [Source:HGNC Symbol;Acc:HGNC:4931]
ENSG00000121933	2.47775	1.19e-05	0.00114856	TMIGD3	P0DMS9	protein_coding	transmembrane and immunoglobulin domain containing 3 [Source:HGNC Symbol;Acc:HGNC:51375]
ENSG00000108702	2.46617	1.06e-05	0.00105561	CCL1	P22362	protein_coding	C-C motif chemokine ligand 1 [Source:HGNC Symbol;Acc:HGNC:10609]
ENSG00000103528	2.46519	2.45e-05	0.00209381	SYT17	H3BN78	protein_coding	synaptotagmin 17 [Source:HGNC Symbol;Acc:HGNC:24119]
ENSG00000117115	2.46076	2.69e-05	0.00224908	PADI2	A0A024RA98	protein_coding	peptidyl arginine deiminase 2 [Source:HGNC Symbol;Acc:HGNC:18341]
ENSG00000107201	2.45722	1.01e-05	0.00101178	DDX58	O95786	protein_coding	DExD/H-box helicase 58 [Source:HGNC Symbol;Acc:HGNC:19102]
ENSG00000101445	2.45318	1.16e-05	0.00113454	PPP1R16B	Q96T49	protein_coding	protein phosphatase 1 regulatory subunit 16B [Source:HGNC Symbol;Acc:HGNC:15850]
ENSG00000088992	2.45243	4.72e-05	0.00350292	TESC	Q96BS2	protein_coding	tescalcin [Source:HGNC Symbol;Acc:HGNC:26065]
ENSG00000165995	2.43948	3.82e-05	0.00292825	CACNB2	Q08289	protein_coding	calcium voltage-gated channel auxiliary subunit beta 2 [Source:HGNC Symbol;Acc:HGNC:1402]
ENSG00000138755	2.4361	0.00144203	0.0496088	CXCL9	Q07325	protein_coding	C-X-C motif chemokine ligand 9 [Source:HGNC Symbol;Acc:HGNC:7098]
ENSG00000259319	2.4209	0.000101394	0.00648305	LOC101928377	NA	antisense
ENSG00000136425	2.41888	0.000809486	0.0324335	CIB2	O75838	protein_coding	calcium and integrin binding family member 2 [Source:HGNC Symbol;Acc:HGNC:24579]
ENSG00000227066	2.41521	8.21e-05	0.00549018	NA	NA	lincRNA	novel transcript
ENSG00000203618	2.41437	0.000223726	0.0123146	GP1BB	P13224	protein_coding	glycoprotein Ib platelet subunit beta [Source:HGNC Symbol;Acc:HGNC:4440]
ENSG00000072201	2.41351	0.000199139	0.0111582	LNX1	Q8TBB1	protein_coding	ligand of numb-protein X 1 [Source:HGNC Symbol;Acc:HGNC:6657]
ENSG00000266976	2.40797	1.53e-05	0.00140613	LOC102724908	NA	lincRNA
ENSG00000070669	2.40541	1.6e-05	0.00144582	ASNS	P08243	protein_coding	asparagine synthetase (glutamine-hydrolyzing) [Source:HGNC Symbol;Acc:HGNC:753]
ENSG00000166123	2.39372	2.56e-05	0.00216055	GPT2	Q8TD30	protein_coding	glutamic--pyruvic transaminase 2 [Source:HGNC Symbol;Acc:HGNC:18062]
ENSG00000277669	2.38803	6.84e-05	0.00481372	NA	NA	protein_coding	novel transcript
ENSG00000196684	2.37967	0.000133082	0.00806251	HSH2D	Q96JZ2	protein_coding	hematopoietic SH2 domain containing [Source:HGNC Symbol;Acc:HGNC:24920]
ENSG00000183186	2.37814	0.000279016	0.0145619	C2CD4C	Q8TF44	protein_coding	C2 calcium dependent domain containing 4C [Source:HGNC Symbol;Acc:HGNC:29417]
ENSG00000168913	2.36309	0.000850546	0.0335798	ENHO	Q6UWT2	protein_coding	energy homeostasis associated [Source:HGNC Symbol;Acc:HGNC:24838]
ENSG00000197859	2.35907	0.000141658	0.00848608	ADAMTSL2	Q86TH1	protein_coding	ADAMTS like 2 [Source:HGNC Symbol;Acc:HGNC:14631]
ENSG00000225492	2.35812	0.000700093	0.0292836	GBP1P1	NA	transcribed_unprocessed_pseudogene	guanylate binding protein 1 pseudogene 1 [Source:HGNC Symbol;Acc:HGNC:39561]
ENSG00000130766	2.35306	2.96e-05	0.00240377	SESN2	P58004	protein_coding	sestrin 2 [Source:HGNC Symbol;Acc:HGNC:20746]
ENSG00000278812	2.34955	0.000295347	0.0151996	C8orf31	NA	processed_transcript	chromosome 8 open reading frame 31 (putative) [Source:HGNC Symbol;Acc:HGNC:26731]
ENSG00000038427	2.34445	2.71e-05	0.00225386	VCAN	P13611	protein_coding	versican [Source:HGNC Symbol;Acc:HGNC:2464]
ENSG00000165716	2.33889	7.05e-05	0.00491914	DIPK1B	Q5VUD6	protein_coding	divergent protein kinase domain 1B [Source:HGNC Symbol;Acc:HGNC:28290]
ENSG00000234073	2.33876	0.000782127	0.0318725	NA	NA	processed_pseudogene	chromobox homolog 3 (CBX3) pseudogene
ENSG00000229300	2.32864	7.95e-05	0.00538173	C6orf48	A0A024RCN7	protein_coding	chromosome 6 open reading frame 48 [Source:HGNC Symbol;Acc:HGNC:19078]
ENSG00000119508	2.32347	2.96e-05	0.00240377	NR4A3	A0A024R168	protein_coding	nuclear receptor subfamily 4 group A member 3 [Source:HGNC Symbol;Acc:HGNC:7982]
ENSG00000224367	2.30818	0.000474321	0.0220229	NA	NA	transcribed_unitary_pseudogene	O-acyltransferase like, pseudogene [Source:HGNC Symbol;Acc:HGNC:44362]
ENSG00000198019	2.30302	0.000116921	0.00732784	FCGR1B	Q92637	protein_coding	Fc fragment of IgG receptor Ib [Source:HGNC Symbol;Acc:HGNC:3614]
ENSG00000128656	2.28947	7.84e-05	0.00533489	CHN1	P15882	protein_coding	chimerin 1 [Source:HGNC Symbol;Acc:HGNC:1943]
ENSG00000274307	2.28441	0.000259621	0.0137332	NA	NA	sense_intronic	novel transcript, sense intronic to ATP10A
ENSG00000168062	2.28217	7.72e-05	0.00530873	BATF2	B4DV37	protein_coding	basic leucine zipper ATF-like transcription factor 2 [Source:HGNC Symbol;Acc:HGNC:25163]
ENSG00000225964	2.2817	0.000107872	0.00680559	NRIR	NA	antisense	negative regulator of interferon response [Source:HGNC Symbol;Acc:HGNC:51269]
ENSG00000089041	2.28163	9.09e-05	0.00599101	P2RX7	Q99572	protein_coding	purinergic receptor P2X 7 [Source:HGNC Symbol;Acc:HGNC:8537]
ENSG00000135838	2.28006	3.99e-05	0.00304023	NPL	Q9BXD5	protein_coding	N-acetylneuraminate pyruvate lyase [Source:HGNC Symbol;Acc:HGNC:16781]
ENSG00000064042	2.26257	0.000247557	0.0132426	LIMCH1	Q9UPQ0	protein_coding	LIM and calponin homology domains 1 [Source:HGNC Symbol;Acc:HGNC:29191]
ENSG00000142549	2.25712	0.00121959	0.0436159	IGLON5	A6NGN9	protein_coding	IgLON family member 5 [Source:HGNC Symbol;Acc:HGNC:34550]
ENSG00000115415	2.25368	4.42e-05	0.00330398	STAT1	P42224	protein_coding	signal transducer and activator of transcription 1 [Source:HGNC Symbol;Acc:HGNC:11362]
ENSG00000278817	2.24925	0.000763798	0.0314183	LOC102724770	Q14129	protein_coding	protein DGCR6 [Source:NCBI gene;Acc:102724770]
ENSG00000187634	2.24865	0.00105609	0.0393239	SAMD11	Q96NU1	protein_coding	sterile alpha motif domain containing 11 [Source:HGNC Symbol;Acc:HGNC:28706]
ENSG00000185909	2.24357	0.00061684	0.0263824	KLHDC8B	A0A024R2X4	protein_coding	kelch domain containing 8B [Source:HGNC Symbol;Acc:HGNC:28557]
ENSG00000132170	2.24215	6.42e-05	0.00456818	PPARG	E9PFX5	protein_coding	peroxisome proliferator activated receptor gamma [Source:HGNC Symbol;Acc:HGNC:9236]
ENSG00000275736	2.24086	0.00110946	0.040606	OSCAR	Q8IYS5	protein_coding	osteoclast associated, immunoglobulin-like receptor [Source:HGNC Symbol;Acc:HGNC:29960]
ENSG00000070190	2.24053	5.85e-05	0.00419115	DAPP1	J3KNB3	protein_coding	dual adaptor of phosphotyrosine and 3-phosphoinositides 1 [Source:HGNC Symbol;Acc:HGNC:16500]
ENSG00000156587	2.23265	5.55e-05	0.00401912	UBE2L6	O14933	protein_coding	ubiquitin conjugating enzyme E2 L6 [Source:HGNC Symbol;Acc:HGNC:12490]
ENSG00000231811	2.23075	0.000989769	0.0375164	NA	NA	lincRNA	novel transcript
ENSG00000089127	2.22914	5.41e-05	0.00393921	OAS1	P00973	protein_coding	2'-5'-oligoadenylate synthetase 1 [Source:HGNC Symbol;Acc:HGNC:8086]
ENSG00000120693	2.22848	0.000195669	0.0110588	SMAD9	O15198	protein_coding	SMAD family member 9 [Source:HGNC Symbol;Acc:HGNC:6774]
ENSG00000073282	2.22639	0.000612671	0.0263824	TP63	Q9H3D4	protein_coding	tumor protein p63 [Source:HGNC Symbol;Acc:HGNC:15979]
ENSG00000154133	2.22479	0.00020123	0.0112393	ROBO4	B4DYV8	protein_coding	roundabout guidance receptor 4 [Source:HGNC Symbol;Acc:HGNC:17985]
ENSG00000183486	2.21831	5.83e-05	0.00419115	MX2	P20592	protein_coding	MX dynamin like GTPase 2 [Source:HGNC Symbol;Acc:HGNC:7533]
ENSG00000145623	2.19916	0.000124491	0.00767008	OSMR	Q99650	protein_coding	oncostatin M receptor [Source:HGNC Symbol;Acc:HGNC:8507]
ENSG00000132256	2.1948	8.33e-05	0.00554964	TRIM5	Q9C035	protein_coding	tripartite motif containing 5 [Source:HGNC Symbol;Acc:HGNC:16276]
ENSG00000136826	2.18999	0.000193233	0.0109537	KLF4	O43474	protein_coding	Kruppel like factor 4 [Source:HGNC Symbol;Acc:HGNC:6348]
ENSG00000250771	2.18813	8.01e-05	0.00538173	LOC100419170	NA	transcribed_unprocessed_pseudogene
ENSG00000060656	2.18562	0.000182735	0.0104838	PTPRU	Q92729	protein_coding	protein tyrosine phosphatase, receptor type U [Source:HGNC Symbol;Acc:HGNC:9683]
ENSG00000163666	2.18372	0.000187432	0.0107209	HESX1	A0A024R364	protein_coding	HESX homeobox 1 [Source:HGNC Symbol;Acc:HGNC:4877]
ENSG00000261115	2.1779	0.000299254	0.0153135	TMEM178B	H3BS89	protein_coding	transmembrane protein 178B [Source:HGNC Symbol;Acc:HGNC:44112]
ENSG00000122547	2.16937	0.000106369	0.00673315	EEPD1	Q7L9B9	protein_coding	endonuclease/exonuclease/phosphatase family domain containing 1 [Source:HGNC Symbol;Acc:HGNC:22223]
ENSG00000276649	2.16824	0.00065598	0.0276923	LOC102724545	NA	antisense
ENSG00000152207	2.16664	0.000176379	0.0102117	CYSLTR2	A4ZKH2	protein_coding	cysteinyl leukotriene receptor 2 [Source:HGNC Symbol;Acc:HGNC:18274]
ENSG00000136111	2.16324	8.72e-05	0.00576856	TBC1D4	O60343	protein_coding	TBC1 domain family member 4 [Source:HGNC Symbol;Acc:HGNC:19165]
ENSG00000229023	2.15853	0.00101097	0.0381266	NA	NA	processed_pseudogene	RAB1A, member RAS oncogene family (RAB1A) pseudogene.
ENSG00000205927	2.14606	0.000229984	0.0125306	OLIG2	Q13516	protein_coding	oligodendrocyte transcription factor 2 [Source:HGNC Symbol;Acc:HGNC:9398]
ENSG00000111335	2.1433	9.76e-05	0.00630363	OAS2	P29728	protein_coding	2'-5'-oligoadenylate synthetase 2 [Source:HGNC Symbol;Acc:HGNC:8087]
ENSG00000159784	2.14257	0.000983666	0.0373596	FAM131B	Q86XD5	protein_coding	family with sequence similarity 131 member B [Source:HGNC Symbol;Acc:HGNC:22202]
ENSG00000064201	2.13825	0.00101189	0.0381266	TSPAN32	Q96QS1	protein_coding	tetraspanin 32 [Source:HGNC Symbol;Acc:HGNC:13410]
ENSG00000078401	2.13655	0.000302159	0.0153135	EDN1	P05305	protein_coding	endothelin 1 [Source:HGNC Symbol;Acc:HGNC:3176]
ENSG00000138771	2.13089	0.000132432	0.00806054	SHROOM3	B3KY47	protein_coding	shroom family member 3 [Source:HGNC Symbol;Acc:HGNC:30422]
ENSG00000116663	2.12687	0.000364494	0.0177026	FBXO6	Q9NRD1	protein_coding	F-box protein 6 [Source:HGNC Symbol;Acc:HGNC:13585]
ENSG00000225737	2.12588	0.000279889	0.0145619	SKIV2L	A0A1U9X8J1	protein_coding	Ski2 like RNA helicase [Source:HGNC Symbol;Acc:HGNC:10898]
ENSG00000056998	2.12318	0.00034418	0.0170701	GYG2	O15488	protein_coding	glycogenin 2 [Source:HGNC Symbol;Acc:HGNC:4700]
ENSG00000223459	2.1224	0.00134865	0.0468205	NA	NA	unprocessed_pseudogene	TRPM8 channel associated factor 1 pseudogene 1 [Source:HGNC Symbol;Acc:HGNC:33604]
ENSG00000110427	2.1191	0.000210766	0.0116689	KIAA1549L	Q12914	protein_coding	KIAA1549 like [Source:HGNC Symbol;Acc:HGNC:24836]
ENSG00000157514	2.11595	0.000132126	0.00806054	TSC22D3	Q5JRJ2	protein_coding	TSC22 domain family member 3 [Source:HGNC Symbol;Acc:HGNC:3051]
ENSG00000274935	2.11352	0.000616575	0.0263824	LILRA1	O75019	protein_coding	leukocyte immunoglobulin like receptor A1 [Source:HGNC Symbol;Acc:HGNC:6602]
ENSG00000188042	2.10384	0.000140581	0.0084482	ARL4C	P56559	protein_coding	ADP ribosylation factor like GTPase 4C [Source:HGNC Symbol;Acc:HGNC:698]
ENSG00000131242	2.09462	0.000199191	0.0111582	RAB11FIP4	Q86YS3	protein_coding	RAB11 family interacting protein 4 [Source:HGNC Symbol;Acc:HGNC:30267]
ENSG00000281938	2.09251	0.0010859	0.0401336	NA	NA	protein_coding	novel transcript
ENSG00000137752	2.08916	0.000158774	0.00933475	CASP1	P29466	protein_coding	caspase 1 [Source:HGNC Symbol;Acc:HGNC:1499]
ENSG00000128268	2.08576	0.000288203	0.0149128	MGAT3	Q09327	protein_coding	mannosyl (beta-1,4-)-glycoprotein beta-1,4-N-acetylglucosaminyltransferase [Source:HGNC Symbol;Acc:HGNC:7046]
ENSG00000107807	2.08382	0.000614336	0.0263824	TLX1	P31314	protein_coding	T cell leukemia homeobox 1 [Source:HGNC Symbol;Acc:HGNC:5056]
ENSG00000162493	2.07425	0.000325681	0.0162327	PDPN	Q86YL7	protein_coding	podoplanin [Source:HGNC Symbol;Acc:HGNC:29602]
ENSG00000237152	2.05322	0.0012596	0.0447938	DLEU7-AS1	NA	antisense	DLEU7 antisense RNA 1 [Source:HGNC Symbol;Acc:HGNC:39966]
ENSG00000253968	2.04974	0.00120077	0.0431053	NA	NA	lincRNA	novel transcript
ENSG00000134061	2.04969	0.000302399	0.0153135	CD180	Q99467	protein_coding	CD180 molecule [Source:HGNC Symbol;Acc:HGNC:6726]
ENSG00000102524	2.04778	0.000204078	0.0113649	TNFSF13B	Q9Y275	protein_coding	TNF superfamily member 13b [Source:HGNC Symbol;Acc:HGNC:11929]
ENSG00000175197	2.04391	0.000242713	0.0130201	DDIT3	P35638	protein_coding	DNA damage inducible transcript 3 [Source:HGNC Symbol;Acc:HGNC:2726]
ENSG00000198794	2.04381	0.000345345	0.0170701	SCAMP5	A0A0A8K8F5	protein_coding	secretory carrier membrane protein 5 [Source:HGNC Symbol;Acc:HGNC:30386]
ENSG00000110002	2.03968	0.000357143	0.0173901	VWA5A	A0A024R3H3	protein_coding	von Willebrand factor A domain containing 5A [Source:HGNC Symbol;Acc:HGNC:6658]
ENSG00000173546	2.03961	0.000275518	0.0144533	CSPG4	Q6UVK1	protein_coding	chondroitin sulfate proteoglycan 4 [Source:HGNC Symbol;Acc:HGNC:2466]
ENSG00000225968	2.03002	0.000436765	0.0206837	ELFN1	P0C7U0	protein_coding	extracellular leucine rich repeat and fibronectin type III domain containing 1 [Source:HGNC Symbol;Acc:HGNC:33154]
ENSG00000167851	2.02826	0.00024046	0.0129726	CD300A	Q9UGN4	protein_coding	CD300a molecule [Source:HGNC Symbol;Acc:HGNC:19319]
ENSG00000112394	2.02181	0.000242043	0.0130201	SLC16A10	Q8TF71	protein_coding	solute carrier family 16 member 10 [Source:HGNC Symbol;Acc:HGNC:17027]
ENSG00000285684	2.02136	0.000296281	0.0152064	NA	NA	lincRNA	novel transcript
ENSG00000248713	2.01532	0.000807179	0.0324335	C4orf54	D6RIA3	protein_coding	chromosome 4 open reading frame 54 [Source:HGNC Symbol;Acc:HGNC:27741]
ENSG00000170412	2.01083	0.000354826	0.0173663	GPRC5C	A0A024R8N9	protein_coding	G protein-coupled receptor class C group 5 member C [Source:HGNC Symbol;Acc:HGNC:13309]
ENSG00000173227	2.00854	0.000534661	0.0240597	SYT12	B0AZL9	protein_coding	synaptotagmin 12 [Source:HGNC Symbol;Acc:HGNC:18381]
ENSG00000183578	2.00306	0.000356322	0.0173901	TNFAIP8L3	A0A1B0GTK8	protein_coding	TNF alpha induced protein 8 like 3 [Source:HGNC Symbol;Acc:HGNC:20620]
ENSG00000068615	1.99817	0.000798703	0.0323398	REEP1	E7EUF7	protein_coding	receptor accessory protein 1 [Source:HGNC Symbol;Acc:HGNC:25786]
ENSG00000104490	1.99598	0.00032174	0.0161209	NCALD	B2RB70	protein_coding	neurocalcin delta [Source:HGNC Symbol;Acc:HGNC:7655]
ENSG00000135835	1.99412	0.000749319	0.0310115	KIAA1614	Q5VZ46	protein_coding	KIAA1614 [Source:HGNC Symbol;Acc:HGNC:29327]
ENSG00000187608	1.98484	0.000287917	0.0149128	ISG15	P05161	protein_coding	ISG15 ubiquitin-like modifier [Source:HGNC Symbol;Acc:HGNC:4053]
ENSG00000135094	1.98469	0.00115037	0.0417696	SDS	P20132	protein_coding	serine dehydratase [Source:HGNC Symbol;Acc:HGNC:10691]
ENSG00000277511	1.98307	0.000764502	0.0314183	NA	NA	lincRNA	novel transcript
ENSG00000185201	1.9821	0.000304033	0.0153553	IFITM2	Q01629	protein_coding	interferon induced transmembrane protein 2 [Source:HGNC Symbol;Acc:HGNC:5413]
ENSG00000124731	1.98162	0.000512649	0.0234019	TREM1	Q9NP99	protein_coding	triggering receptor expressed on myeloid cells 1 [Source:HGNC Symbol;Acc:HGNC:17760]
ENSG00000055163	1.97521	0.00032565	0.0162327	CYFIP2	Q96F07	protein_coding	cytoplasmic FMR1 interacting protein 2 [Source:HGNC Symbol;Acc:HGNC:13760]
ENSG00000136689	1.97294	0.000306596	0.0154437	IL1RN	P18510	protein_coding	interleukin 1 receptor antagonist [Source:HGNC Symbol;Acc:HGNC:6000]
ENSG00000143184	1.96997	0.000663587	0.0278794	XCL1	P47992	protein_coding	X-C motif chemokine ligand 1 [Source:HGNC Symbol;Acc:HGNC:10645]
ENSG00000231106	1.968	0.000565631	0.0251554	LINC01436	NA	lincRNA	long intergenic non-protein coding RNA 1436 [Source:HGNC Symbol;Acc:HGNC:50754]
ENSG00000153814	1.95895	0.000467223	0.0218536	JAZF1	Q86VZ6	protein_coding	JAZF zinc finger 1 [Source:HGNC Symbol;Acc:HGNC:28917]
ENSG00000138496	1.95463	0.000346975	0.0170701	PARP9	Q8IXQ6	protein_coding	poly(ADP-ribose) polymerase family member 9 [Source:HGNC Symbol;Acc:HGNC:24118]
ENSG00000171004	1.94877	0.000656215	0.0276923	HS6ST2	Q96MM7	protein_coding	heparan sulfate 6-O-sulfotransferase 2 [Source:HGNC Symbol;Acc:HGNC:19133]
ENSG00000103522	1.94728	0.000567833	0.0251943	IL21R	Q9HBE5	protein_coding	interleukin 21 receptor [Source:HGNC Symbol;Acc:HGNC:6006]
ENSG00000100385	1.93901	0.00113654	0.0413467	IL2RB	P14784	protein_coding	interleukin 2 receptor subunit beta [Source:HGNC Symbol;Acc:HGNC:6009]
ENSG00000213689	1.93416	0.000514012	0.0234079	TREX1	Q5TZT0	protein_coding	three prime repair exonuclease 1 [Source:HGNC Symbol;Acc:HGNC:12269]
ENSG00000253981	1.93304	0.000614387	0.0263824	NA	NA	transcribed_unprocessed_pseudogene	asparagine-linked glycosylation 1-like 13, pseudogene [Source:HGNC Symbol;Acc:HGNC:44382]
ENSG00000261770	1.93288	0.000922837	0.0356918	NA	NA	lincRNA	novel transcript
ENSG00000138316	1.93153	0.000828346	0.0329086	ADAMTS14	Q8WXS8	protein_coding	ADAM metallopeptidase with thrombospondin type 1 motif 14 [Source:HGNC Symbol;Acc:HGNC:14899]
ENSG00000214106	1.92821	0.000933623	0.0359625	PAXIP1-AS2	NA	antisense	PAXIP1 antisense RNA 2 [Source:HGNC Symbol;Acc:HGNC:48958]
ENSG00000121281	1.92499	0.000563236	0.0251076	ADCY7	P51828	protein_coding	adenylate cyclase 7 [Source:HGNC Symbol;Acc:HGNC:238]
ENSG00000185650	1.92117	0.000519021	0.0235794	ZFP36L1	A0A024R658	protein_coding	ZFP36 ring finger protein like 1 [Source:HGNC Symbol;Acc:HGNC:1107]
ENSG00000163359	1.9175	0.000490188	0.0225392	COL6A3	D9ZGF2	protein_coding	collagen type VI alpha 3 chain [Source:HGNC Symbol;Acc:HGNC:2213]
ENSG00000172379	1.91341	0.000585309	0.0256107	ARNT2	Q7Z3A3	protein_coding	aryl hydrocarbon receptor nuclear translocator 2 [Source:HGNC Symbol;Acc:HGNC:16876]
ENSG00000174343	1.90084	0.00120694	0.043245	CHRNA9	Q9UGM1	protein_coding	cholinergic receptor nicotinic alpha 9 subunit [Source:HGNC Symbol;Acc:HGNC:14079]
ENSG00000173821	1.90049	0.00048971	0.0225392	RNF213	A0A0A0MTR7	protein_coding	ring finger protein 213 [Source:HGNC Symbol;Acc:HGNC:14539]
ENSG00000090861	1.89772	0.000523839	0.0237416	AARS	P49588	protein_coding	alanyl-tRNA synthetase [Source:HGNC Symbol;Acc:HGNC:20]
ENSG00000165178	1.89667	0.000728278	0.0302626	NCF1C	NA	unprocessed_pseudogene	neutrophil cytosolic factor 1C pseudogene [Source:HGNC Symbol;Acc:HGNC:32523]
ENSG00000196562	1.8933	0.000583107	0.0255732	SULF2	Q8IWU5	protein_coding	sulfatase 2 [Source:HGNC Symbol;Acc:HGNC:20392]
ENSG00000169851	1.89249	0.000766017	0.0314183	PCDH7	O60245	protein_coding	protocadherin 7 [Source:HGNC Symbol;Acc:HGNC:8659]
ENSG00000120594	1.88265	0.000558777	0.0249675	PLXDC2	Q6UX71	protein_coding	plexin domain containing 2 [Source:HGNC Symbol;Acc:HGNC:21013]
ENSG00000177409	1.88153	0.000552482	0.0247444	SAMD9L	Q8IVG5	protein_coding	sterile alpha motif domain containing 9 like [Source:HGNC Symbol;Acc:HGNC:1349]
ENSG00000136514	1.87886	0.000643558	0.0273477	RTP4	Q96DX8	protein_coding	receptor transporter protein 4 [Source:HGNC Symbol;Acc:HGNC:23992]
ENSG00000137965	1.87147	0.000602473	0.0262243	IFI44	Q8TCB0	protein_coding	interferon induced protein 44 [Source:HGNC Symbol;Acc:HGNC:16938]
ENSG00000106785	1.87007	0.00064373	0.0273477	TRIM14	A0A024R165	protein_coding	tripartite motif containing 14 [Source:HGNC Symbol;Acc:HGNC:16283]
ENSG00000168917	1.86925	0.000880858	0.0344876	SLC35G2	Q8TBE7	protein_coding	solute carrier family 35 member G2 [Source:HGNC Symbol;Acc:HGNC:28480]
ENSG00000146192	1.86872	0.00104627	0.0390348	FGD2	Q7Z6J4	protein_coding	FYVE, RhoGEF and PH domain containing 2 [Source:HGNC Symbol;Acc:HGNC:3664]
ENSG00000118946	1.86824	0.0012677	0.0449976	PCDH17	O14917	protein_coding	protocadherin 17 [Source:HGNC Symbol;Acc:HGNC:14267]
ENSG00000205413	1.8674	0.000603476	0.0262243	SAMD9	Q5K651	protein_coding	sterile alpha motif domain containing 9 [Source:HGNC Symbol;Acc:HGNC:1348]
ENSG00000168785	1.86682	0.00108629	0.0401336	TSPAN5	P62079	protein_coding	tetraspanin 5 [Source:HGNC Symbol;Acc:HGNC:17753]
ENSG00000088543	1.86568	0.00129868	0.0455858	C3orf18	Q9UK00	protein_coding	chromosome 3 open reading frame 18 [Source:HGNC Symbol;Acc:HGNC:24837]
ENSG00000173198	1.85818	0.000654369	0.0276923	CYSLTR1	Q38Q88	protein_coding	cysteinyl leukotriene receptor 1 [Source:HGNC Symbol;Acc:HGNC:17451]
ENSG00000183023	1.85516	0.00069177	0.0289994	SLC8A1	P32418	protein_coding	solute carrier family 8 member A1 [Source:HGNC Symbol;Acc:HGNC:11068]
ENSG00000116701	1.84751	0.00119579	0.0431053	NCF2	A0A0S2Z457	protein_coding	neutrophil cytosolic factor 2 [Source:HGNC Symbol;Acc:HGNC:7661]
ENSG00000188906	1.84138	0.000808122	0.0324335	LRRK2	Q17RV3	protein_coding	leucine rich repeat kinase 2 [Source:HGNC Symbol;Acc:HGNC:18618]
ENSG00000158517	1.84054	0.00081408	0.0324777	NCF1	P14598	protein_coding	neutrophil cytosolic factor 1 [Source:HGNC Symbol;Acc:HGNC:7660]
ENSG00000240065	1.8399	0.000920391	0.0356698	PSMB9	A0A1U9X8D7	protein_coding	proteasome subunit beta 9 [Source:HGNC Symbol;Acc:HGNC:9546]
ENSG00000127946	1.83824	0.000973536	0.037049	HIP1	B4DK46	protein_coding	huntingtin interacting protein 1 [Source:HGNC Symbol;Acc:HGNC:4913]
ENSG00000198796	1.83435	0.000769444	0.0314231	ALPK2	Q86TB3	protein_coding	alpha kinase 2 [Source:HGNC Symbol;Acc:HGNC:20565]
ENSG00000162772	1.83424	0.000800973	0.0323627	ATF3	P18847	protein_coding	activating transcription factor 3 [Source:HGNC Symbol;Acc:HGNC:785]
ENSG00000176046	1.83344	0.00132915	0.0463128	NUPR1	O60356	protein_coding	nuclear protein 1, transcriptional regulator [Source:HGNC Symbol;Acc:HGNC:29990]
ENSG00000178685	1.83052	0.000787097	0.031965	PARP10	B4E0C4	protein_coding	poly(ADP-ribose) polymerase family member 10 [Source:HGNC Symbol;Acc:HGNC:25895]
ENSG00000162723	1.8278	0.00131654	0.045958	SLAMF9	Q96A28	protein_coding	SLAM family member 9 [Source:HGNC Symbol;Acc:HGNC:18430]
ENSG00000183696	1.81347	0.000862942	0.0339281	UPP1	B4DND0	protein_coding	uridine phosphorylase 1 [Source:HGNC Symbol;Acc:HGNC:12576]
ENSG00000239642	1.81038	0.000959734	0.0367005	MEIKIN	A0A087WXM9	protein_coding	meiotic kinetochore factor [Source:HGNC Symbol;Acc:HGNC:51253]
ENSG00000134830	1.80836	0.000882621	0.0344876	C5AR2	Q9P296	protein_coding	complement component 5a receptor 2 [Source:HGNC Symbol;Acc:HGNC:4527]
ENSG00000130589	1.80637	0.00091164	0.035403	HELZ2	Q9BYK8	protein_coding	helicase with zinc finger 2 [Source:HGNC Symbol;Acc:HGNC:30021]
ENSG00000080493	1.80096	0.00127395	0.0450507	SLC4A4	A0A024RD97	protein_coding	solute carrier family 4 member 4 [Source:HGNC Symbol;Acc:HGNC:11030]
ENSG00000133106	1.78902	0.000999962	0.0378272	EPSTI1	Q96J88	protein_coding	epithelial stromal interaction 1 [Source:HGNC Symbol;Acc:HGNC:16465]
ENSG00000188313	1.78321	0.00102825	0.0385898	PLSCR1	O15162	protein_coding	phospholipid scramblase 1 [Source:HGNC Symbol;Acc:HGNC:9092]
ENSG00000113231	1.77304	0.00127042	0.0450098	PDE8B	B3KN77	protein_coding	phosphodiesterase 8B [Source:HGNC Symbol;Acc:HGNC:8794]
ENSG00000111331	1.77253	0.0010965	0.0403537	OAS3	Q9Y6K5	protein_coding	2'-5'-oligoadenylate synthetase 3 [Source:HGNC Symbol;Acc:HGNC:8088]
ENSG00000170581	1.77164	0.00111197	0.0406082	STAT2	P52630	protein_coding	signal transducer and activator of transcription 2 [Source:HGNC Symbol;Acc:HGNC:11363]
ENSG00000260454	1.77027	0.00119896	0.0431053	NA	NA	lincRNA	novel transcript
ENSG00000172572	1.76289	0.00135887	0.0470894	PDE3A	Q14432	protein_coding	phosphodiesterase 3A [Source:HGNC Symbol;Acc:HGNC:8778]
ENSG00000165617	1.76169	0.00131205	0.0458855	DACT1	Q9NYF0	protein_coding	dishevelled binding antagonist of beta catenin 1 [Source:HGNC Symbol;Acc:HGNC:17748]
ENSG00000130813	1.74761	0.00136623	0.0472581	C19orf66	Q9NUL5	protein_coding	chromosome 19 open reading frame 66 [Source:HGNC Symbol;Acc:HGNC:25649]
ENSG00000120708	1.74583	0.00128461	0.0452594	TGFBI	A0A0S2Z4Q2	protein_coding	transforming growth factor beta induced [Source:HGNC Symbol;Acc:HGNC:11771]
ENSG00000182162	1.74307	0.0014082	0.0486213	P2RY8	Q86VZ1	protein_coding	P2Y receptor family member 8 [Source:HGNC Symbol;Acc:HGNC:15524]
ENSG00000001084	-1.73939	0.00145042	0.0498075	GCLC	E1CEI4	protein_coding	glutamate-cysteine ligase catalytic subunit [Source:HGNC Symbol;Acc:HGNC:4311]
ENSG00000152990	-1.75068	0.00133218	0.0463335	ADGRA3	Q8IWK6	protein_coding	adhesion G protein-coupled receptor A3 [Source:HGNC Symbol;Acc:HGNC:13839]
ENSG00000270069	-1.78035	0.00110709	0.040606	NA	NA	lincRNA	miR222/221 cluster host gene [Source:HGNC Symbol;Acc:HGNC:49555]
ENSG00000164400	-1.78188	0.00131128	0.0458855	CSF2	P04141	protein_coding	colony stimulating factor 2 [Source:HGNC Symbol;Acc:HGNC:2434]
ENSG00000126561	-1.78341	0.00107749	0.0399639	STAT5A	A8K6I5	protein_coding	signal transducer and activator of transcription 5A [Source:HGNC Symbol;Acc:HGNC:11366]
ENSG00000145901	-1.78416	0.00102246	0.0384486	TNIP1	A0A0A0MRZ4	protein_coding	TNFAIP3 interacting protein 1 [Source:HGNC Symbol;Acc:HGNC:16903]
ENSG00000198771	-1.7888	0.0012969	0.0455858	RCSD1	B7ZKW8	protein_coding	RCSD domain containing 1 [Source:HGNC Symbol;Acc:HGNC:28310]
ENSG00000135919	-1.80128	0.00103928	0.0388581	SERPINE2	A0A024R498	protein_coding	serpin family E member 2 [Source:HGNC Symbol;Acc:HGNC:8951]
ENSG00000124145	-1.80314	0.000972493	0.037049	SDC4	P31431	protein_coding	syndecan 4 [Source:HGNC Symbol;Acc:HGNC:10661]
ENSG00000179431	-1.81586	0.0011922	0.0431053	FJX1	Q86VR8	protein_coding	four-jointed box kinase 1 [Source:HGNC Symbol;Acc:HGNC:17166]
ENSG00000121039	-1.81634	0.000949177	0.0364876	RDH10	A0A024R7X6	protein_coding	retinol dehydrogenase 10 [Source:HGNC Symbol;Acc:HGNC:19975]
ENSG00000123610	-1.82719	0.000928373	0.0358329	TNFAIP6	P98066	protein_coding	TNF alpha induced protein 6 [Source:HGNC Symbol;Acc:HGNC:11898]
ENSG00000143153	-1.83479	0.000846898	0.0335054	ATP1B1	A3KLL5	protein_coding	ATPase Na+/K+ transporting subunit beta 1 [Source:HGNC Symbol;Acc:HGNC:804]
ENSG00000184602	-1.84148	0.00122501	0.0437273	SNN	O75324	protein_coding	stannin [Source:HGNC Symbol;Acc:HGNC:11149]
ENSG00000158258	-1.85155	0.00082443	0.0328216	CLSTN2	Q9H4D0	protein_coding	calsyntenin 2 [Source:HGNC Symbol;Acc:HGNC:17448]
ENSG00000164176	-1.8692	0.000956098	0.0366794	EDIL3	O43854	protein_coding	EGF like repeats and discoidin domains 3 [Source:HGNC Symbol;Acc:HGNC:3173]
ENSG00000112378	-1.87525	0.000580045	0.025557	PERP	Q96FX8	protein_coding	PERP, TP53 apoptosis effector [Source:HGNC Symbol;Acc:HGNC:17637]
ENSG00000181634	-1.88644	0.000582012	0.0255732	TNFSF15	O95150	protein_coding	TNF superfamily member 15 [Source:HGNC Symbol;Acc:HGNC:11931]
ENSG00000259834	-1.8891	0.000768878	0.0314231	NA	NA	lincRNA	novel transcript
ENSG00000164687	-1.89118	0.000539904	0.0242382	FABP5	E7DVW5	protein_coding	fatty acid binding protein 5 [Source:HGNC Symbol;Acc:HGNC:3560]
ENSG00000260772	-1.90927	0.000905444	0.0352344	NA	NA	3prime_overlapping_ncRNA	novel transcript
ENSG00000169442	-1.91723	0.00050371	0.0230493	CD52	P31358	protein_coding	CD52 molecule [Source:HGNC Symbol;Acc:HGNC:1804]
ENSG00000085563	-1.92024	0.000787763	0.031965	ABCB1	A4D1D2	protein_coding	ATP binding cassette subfamily B member 1 [Source:HGNC Symbol;Acc:HGNC:40]
ENSG00000112096	-1.93831	0.000381105	0.018322	SOD2	P04179	protein_coding	superoxide dismutase 2 [Source:HGNC Symbol;Acc:HGNC:11180]
ENSG00000105849	-1.94174	0.000380537	0.018322	TWISTNB	Q3B726	protein_coding	TWIST neighbor [Source:HGNC Symbol;Acc:HGNC:18027]
ENSG00000137877	-1.95914	0.00119736	0.0431053	SPTBN5	Q9NRC6	protein_coding	spectrin beta, non-erythrocytic 5 [Source:HGNC Symbol;Acc:HGNC:15680]
ENSG00000143882	-1.96242	0.000749568	0.0310115	ATP6V1C2	Q8NEY4	protein_coding	ATPase H+ transporting V1 subunit C2 [Source:HGNC Symbol;Acc:HGNC:18264]
ENSG00000175040	-1.97196	0.00035355	0.0173486	CHST2	Q9Y4C5	protein_coding	carbohydrate sulfotransferase 2 [Source:HGNC Symbol;Acc:HGNC:1970]
ENSG00000157168	-1.97827	0.00030176	0.0153135	NRG1	A6MW56	protein_coding	neuregulin 1 [Source:HGNC Symbol;Acc:HGNC:7997]
ENSG00000227917	-2.02971	0.000496234	0.022762	NA	NA	lincRNA	novel transcript
ENSG00000169715	-2.04586	0.000230289	0.0125306	MT1E	P04732	protein_coding	metallothionein 1E [Source:HGNC Symbol;Acc:HGNC:7397]
ENSG00000110660	-2.0546	0.00022926	0.0125306	SLC35F2	Q8IXU6	protein_coding	solute carrier family 35 member F2 [Source:HGNC Symbol;Acc:HGNC:23615]
ENSG00000168243	-2.05846	0.000346799	0.0170701	GNG4	B1APZ0	protein_coding	G protein subunit gamma 4 [Source:HGNC Symbol;Acc:HGNC:4407]
ENSG00000096696	-2.06453	0.00110977	0.040606	DSP	B4DKX6	protein_coding	desmoplakin [Source:HGNC Symbol;Acc:HGNC:3052]
ENSG00000169203	-2.06468	0.000448236	0.0211741	NA	NA	protein_coding	nuclear pore complex interacting protein family, member B12 [Source:HGNC Symbol;Acc:HGNC:37491]
ENSG00000058085	-2.06995	0.000290084	0.0149693	LAMC2	Q13753	protein_coding	laminin subunit gamma 2 [Source:HGNC Symbol;Acc:HGNC:6493]
ENSG00000073756	-2.07188	0.00016908	0.00987948	PTGS2	P35354	protein_coding	prostaglandin-endoperoxide synthase 2 [Source:HGNC Symbol;Acc:HGNC:9605]
ENSG00000156113	-2.10003	0.00063632	0.0271544	KCNMA1	Q12791	protein_coding	potassium calcium-activated channel subfamily M alpha 1 [Source:HGNC Symbol;Acc:HGNC:6284]
ENSG00000260231	-2.10092	0.000163221	0.00956653	KDM7A-DT	NA	bidirectional_promoter_lncRNA	KDM7A divergent transcript [Source:HGNC Symbol;Acc:HGNC:48959]
ENSG00000109943	-2.1108	0.000371032	0.0179742	CRTAM	O95727	protein_coding	cytotoxic and regulatory T cell molecule [Source:HGNC Symbol;Acc:HGNC:24313]
ENSG00000256235	-2.11864	0.000118124	0.00737884	SMIM3	Q9BZL3	protein_coding	small integral membrane protein 3 [Source:HGNC Symbol;Acc:HGNC:30248]
ENSG00000187193	-2.14384	0.000133539	0.00806251	MT1X	A0A140VJP8	protein_coding	metallothionein 1X [Source:HGNC Symbol;Acc:HGNC:7405]
ENSG00000005001	-2.14588	0.00057199	0.0253195	PRSS22	Q9GZN4	protein_coding	serine protease 22 [Source:HGNC Symbol;Acc:HGNC:14368]
ENSG00000226710	-2.15089	0.000171673	0.0100002	C6orf48	A0A024RCN7	protein_coding	chromosome 6 open reading frame 48 [Source:HGNC Symbol;Acc:HGNC:19078]
ENSG00000230943	-2.15362	0.000615888	0.0263824	LINC02541	NA	lincRNA	long intergenic non-protein coding RNA 2541 [Source:HGNC Symbol;Acc:HGNC:53574]
ENSG00000197965	-2.15391	9.3e-05	0.00607793	MPZL1	O95297	protein_coding	myelin protein zero like 1 [Source:HGNC Symbol;Acc:HGNC:7226]
ENSG00000134954	-2.17122	7.96e-05	0.00538173	ETS1	P14921	protein_coding	ETS proto-oncogene 1, transcription factor [Source:HGNC Symbol;Acc:HGNC:3488]
ENSG00000146592	-2.17575	0.000235403	0.0127723	CREB5	Q02930	protein_coding	cAMP responsive element binding protein 5 [Source:HGNC Symbol;Acc:HGNC:16844]
ENSG00000078081	-2.1821	7.75e-05	0.00531196	LAMP3	Q9UQV4	protein_coding	lysosomal associated membrane protein 3 [Source:HGNC Symbol;Acc:HGNC:14582]
ENSG00000277943	-2.18459	7.41e-05	0.0051158	CCL4	P13236	protein_coding	C-C motif chemokine ligand 4 [Source:HGNC Symbol;Acc:HGNC:10630]
ENSG00000250657	-2.19321	0.000142696	0.00852139	NA	NA	processed_transcript	novel transcript
ENSG00000149798	-2.19428	0.000123378	0.00763175	CDC42EP2	O14613	protein_coding	CDC42 effector protein 2 [Source:HGNC Symbol;Acc:HGNC:16263]
ENSG00000269902	-2.19856	0.000146392	0.00868745	NA	NA	lincRNA	novel transcript
ENSG00000131459	-2.20352	6.96e-05	0.00487399	GFPT2	A0A0S2Z4X9	protein_coding	glutamine-fructose-6-phosphate transaminase 2 [Source:HGNC Symbol;Acc:HGNC:4242]
ENSG00000102290	-2.20541	0.000422677	0.0201489	PCDH11X	Q9BZA7	protein_coding	protocadherin 11 X-linked [Source:HGNC Symbol;Acc:HGNC:8656]
ENSG00000023445	-2.21484	5.85e-05	0.00419115	BIRC3	Q13489	protein_coding	baculoviral IAP repeat containing 3 [Source:HGNC Symbol;Acc:HGNC:591]
ENSG00000259332	-2.21552	0.00106327	0.0395136	ST20-MTHFS	A0A0A6YYL1	protein_coding	ST20-MTHFS readthrough [Source:HGNC Symbol;Acc:HGNC:44655]
ENSG00000282997	-2.23652	0.000308467	0.0154968	NA	NA	sense_intronic	novel transcript
ENSG00000282937	-2.23983	0.000461522	0.021659	PRSS22	Q9GZN4	protein_coding	serine protease 22 [Source:HGNC Symbol;Acc:HGNC:14368]
ENSG00000181333	-2.26185	0.000346377	0.0170701	HEPHL1	Q6MZM0	protein_coding	hephaestin like 1 [Source:HGNC Symbol;Acc:HGNC:30477]
ENSG00000089199	-2.26778	0.000486837	0.022494	CHGB	P05060	protein_coding	chromogranin B [Source:HGNC Symbol;Acc:HGNC:1930]
ENSG00000275824	-2.28058	6.46e-05	0.00457409	CCL4	P13236	protein_coding	C-C motif chemokine ligand 4 [Source:HGNC Symbol;Acc:HGNC:10630]
ENSG00000049130	-2.28376	4.3e-05	0.00322634	KITLG	A0A024RBC0	protein_coding	KIT ligand [Source:HGNC Symbol;Acc:HGNC:6343]
ENSG00000225164	-2.29028	0.000177593	0.0102507	PRRC2A	A0A1U9X974	protein_coding	proline rich coiled-coil 2A [Source:HGNC Symbol;Acc:HGNC:13918]
ENSG00000069849	-2.29778	3.24e-05	0.00256712	ATP1B3	P54709	protein_coding	ATPase Na+/K+ transporting subunit beta 3 [Source:HGNC Symbol;Acc:HGNC:806]
ENSG00000182050	-2.30675	3.69e-05	0.00285982	MGAT4C	Q9UBM8	protein_coding	MGAT4 family member C [Source:HGNC Symbol;Acc:HGNC:30871]
ENSG00000184937	-2.31242	4.75e-05	0.00350974	WT1	A0A1W2PQQ0	protein_coding	Wilms tumor 1 [Source:HGNC Symbol;Acc:HGNC:12796]
ENSG00000258790	-2.31698	0.000209618	0.0116393	NA	NA	protein_coding	novel transcript
ENSG00000175505	-2.34036	4.71e-05	0.00350292	CLCF1	Q9UBD9	protein_coding	cardiotrophin like cytokine factor 1 [Source:HGNC Symbol;Acc:HGNC:17412]
ENSG00000125148	-2.34365	2.49e-05	0.00212228	MT2A	P02795	protein_coding	metallothionein 2A [Source:HGNC Symbol;Acc:HGNC:7406]
ENSG00000260317	-2.34877	0.000152686	0.00900467	NA	NA	lincRNA	novel transcript
ENSG00000249141	-2.35569	0.000709235	0.0295359	NA	NA	protein_coding	novel protein
ENSG00000075213	-2.38021	0.000124805	0.00767008	SEMA3A	Q14563	protein_coding	semaphorin 3A [Source:HGNC Symbol;Acc:HGNC:10723]
ENSG00000153904	-2.38975	0.000960514	0.0367005	DDAH1	B4E3V1	protein_coding	dimethylarginine dimethylaminohydrolase 1 [Source:HGNC Symbol;Acc:HGNC:2715]
ENSG00000050730	-2.3907	9.27e-05	0.00607793	TNIP3	Q96KP6	protein_coding	TNFAIP3 interacting protein 3 [Source:HGNC Symbol;Acc:HGNC:19315]
ENSG00000148848	-2.39377	0.000253821	0.0135395	ADAM12	U5NE98	protein_coding	ADAM metallopeptidase domain 12 [Source:HGNC Symbol;Acc:HGNC:190]
ENSG00000091409	-2.39725	1.75e-05	0.00155642	ITGA6	P23229	protein_coding	integrin subunit alpha 6 [Source:HGNC Symbol;Acc:HGNC:6142]
ENSG00000144821	-2.4157	0.000833182	0.0330316	MYH15	Q9Y2K3	protein_coding	myosin heavy chain 15 [Source:HGNC Symbol;Acc:HGNC:31073]
ENSG00000003137	-2.41686	3.55e-05	0.00277463	CYP26B1	Q9NR63	protein_coding	cytochrome P450 family 26 subfamily B member 1 [Source:HGNC Symbol;Acc:HGNC:20581]
ENSG00000267712	-2.43125	7.82e-05	0.00533489	LINC01539	NA	lincRNA	long intergenic non-protein coding RNA 1539 [Source:HGNC Symbol;Acc:HGNC:51307]
ENSG00000212743	-2.43344	0.000373748	0.0180597	NA	NA	lincRNA	novel transcript
ENSG00000078098	-2.44245	0.000431532	0.020487	FAP	B4DLR2	protein_coding	fibroblast activation protein alpha [Source:HGNC Symbol;Acc:HGNC:3590]
ENSG00000103569	-2.45836	0.000119513	0.00741685	AQP9	H0YK62	protein_coding	aquaporin 9 [Source:HGNC Symbol;Acc:HGNC:643]
ENSG00000234394	-2.45873	3.35e-05	0.00263365	NA	NA	lincRNA	uncharacterized LOC440896 [Source:NCBI gene;Acc:440896]
ENSG00000273192	-2.46628	0.00123205	0.0438963	NA	NA	lincRNA	novel transcript, antisense to ALG12
ENSG00000184349	-2.49595	0.000255498	0.0135908	EFNA5	P52803	protein_coding	ephrin A5 [Source:HGNC Symbol;Acc:HGNC:3225]
ENSG00000234964	-2.51273	9.51e-06	0.000960216	NA	NA	processed_pseudogene	fatty acid binding protein 5 pseudogene 7 [Source:HGNC Symbol;Acc:HGNC:31070]
ENSG00000226887	-2.51423	9.39e-05	0.00610746	ERVMER34-1	Q9H9K5	protein_coding	endogenous retrovirus group MER34 member 1, envelope [Source:HGNC Symbol;Acc:HGNC:42970]
ENSG00000105855	-2.51935	6.29e-06	0.000694148	ITGB8	P26012	protein_coding	integrin subunit beta 8 [Source:HGNC Symbol;Acc:HGNC:6163]
ENSG00000116761	-2.5282	3.01e-05	0.00242578	CTH	P32929	protein_coding	cystathionine gamma-lyase [Source:HGNC Symbol;Acc:HGNC:2501]
ENSG00000187775	-2.52923	1.23e-05	0.00118812	DNAH17	NA	protein_coding	dynein axonemal heavy chain 17 [Source:HGNC Symbol;Acc:HGNC:2946]
ENSG00000186340	-2.53776	0.000118707	0.007391	THBS2	P35442	protein_coding	thrombospondin 2 [Source:HGNC Symbol;Acc:HGNC:11786]
ENSG00000237927	-2.55385	0.000385116	0.0184681	LOC105378085	NA	lincRNA
ENSG00000151025	-2.55528	3.03e-05	0.00242761	GPR158	Q5T848	protein_coding	G protein-coupled receptor 158 [Source:HGNC Symbol;Acc:HGNC:23689]
ENSG00000154736	-2.56216	0.000173961	0.0101025	ADAMTS5	Q9UNA0	protein_coding	ADAM metallopeptidase with thrombospondin type 1 motif 5 [Source:HGNC Symbol;Acc:HGNC:221]
ENSG00000275581	-2.5655	0.00052862	0.0239012	SERF1A	O75920	protein_coding	small EDRK-rich factor 1A [Source:HGNC Symbol;Acc:HGNC:10755]
ENSG00000178726	-2.56894	4.4e-06	0.000509237	THBD	P07204	protein_coding	thrombomodulin [Source:HGNC Symbol;Acc:HGNC:11784]
ENSG00000204778	-2.62078	3.71e-05	0.00286593	NA	NA	unprocessed_pseudogene	COBW domain containing 4 pseudogene [Source:HGNC Symbol;Acc:HGNC:18520]
ENSG00000163734	-2.62322	4.28e-06	0.000501659	CXCL3	P19876	protein_coding	C-X-C motif chemokine ligand 3 [Source:HGNC Symbol;Acc:HGNC:4604]
ENSG00000224846	-2.64673	0.000225883	0.0123974	LOC105374888	NA	antisense
ENSG00000249948	-2.65136	0.000461923	0.021659	GBA3	Q9H227	polymorphic_pseudogene	glucosylceramidase beta 3 (gene/pseudogene) [Source:HGNC Symbol;Acc:HGNC:19069]
ENSG00000165449	-2.66221	1.61e-05	0.00144582	SLC16A9	Q7RTY1	protein_coding	solute carrier family 16 member 9 [Source:HGNC Symbol;Acc:HGNC:23520]
ENSG00000114529	-2.68503	8.7e-06	0.000902377	C3orf52	Q5BVD1	protein_coding	chromosome 3 open reading frame 52 [Source:HGNC Symbol;Acc:HGNC:26255]
ENSG00000073861	-2.69021	9.89e-05	0.0063674	TBX21	Q9UL17	protein_coding	T-box 21 [Source:HGNC Symbol;Acc:HGNC:11599]
ENSG00000273155	-2.6937	0.000606249	0.0262846	NA	NA	protein_coding	novel LIPT1-MRPL30 readthrough
ENSG00000278415	-2.72309	8.21e-06	0.00086645	FCAR	P24071	protein_coding	Fc fragment of IgA receptor [Source:HGNC Symbol;Acc:HGNC:3608]
ENSG00000259522	-2.73906	0.000181703	0.0104562	NA	NA	protein_coding	novel transcript
ENSG00000233948	-2.74841	3.31e-06	0.000419123	TRIM27	A0A1U9X8R9	protein_coding	tripartite motif containing 27 [Source:HGNC Symbol;Acc:HGNC:9975]
ENSG00000163661	-2.77787	3.54e-06	0.000439461	PTX3	P26022	protein_coding	pentraxin 3 [Source:HGNC Symbol;Acc:HGNC:9692]
ENSG00000276125	-2.80444	6.92e-07	0.00012514	CCL4L2	Q8NHW4	protein_coding	C-C motif chemokine ligand 4 like 2 [Source:HGNC Symbol;Acc:HGNC:24066]
ENSG00000150051	-2.80653	9.22e-06	0.000941715	MKX	Q8IYA7	protein_coding	mohawk homeobox [Source:HGNC Symbol;Acc:HGNC:23729]
ENSG00000162894	-2.81405	0.000598937	0.0261467	FCMR	O60667	protein_coding	Fc fragment of IgM receptor [Source:HGNC Symbol;Acc:HGNC:14315]
ENSG00000261618	-2.8169	2.75e-05	0.00226659	NA	NA	lincRNA	long intergenic non-protein coding RNA 2605 [Source:HGNC Symbol;Acc:HGNC:53974]
ENSG00000125266	-2.83335	0.000534024	0.0240597	EFNB2	P52799	protein_coding	ephrin B2 [Source:HGNC Symbol;Acc:HGNC:3227]
ENSG00000106701	-2.83602	5.52e-07	0.000106961	FSD1L	Q8N450	protein_coding	fibronectin type III and SPRY domain containing 1 like [Source:HGNC Symbol;Acc:HGNC:13753]
ENSG00000137801	-2.83912	5.87e-07	0.000111506	THBS1	P07996	protein_coding	thrombospondin 1 [Source:HGNC Symbol;Acc:HGNC:11785]
ENSG00000240476	-2.85171	0.00109642	0.0403537	NA	NA	lincRNA	long intergenic non-protein coding RNA 973 [Source:HGNC Symbol;Acc:HGNC:48868]
ENSG00000180422	-2.86432	0.00103949	0.0388581	LINC00304	NA	lincRNA	long intergenic non-protein coding RNA 304 [Source:HGNC Symbol;Acc:HGNC:26713]
ENSG00000100234	-2.92581	2.57e-07	5.55e-05	TIMP3	P35625	protein_coding	TIMP metallopeptidase inhibitor 3 [Source:HGNC Symbol;Acc:HGNC:11822]
ENSG00000272880	-2.93264	2.04e-05	0.00179793	NA	NA	lincRNA	novel transcript
ENSG00000108342	-2.94348	3.61e-05	0.0028099	CSF3	P09919	protein_coding	colony stimulating factor 3 [Source:HGNC Symbol;Acc:HGNC:2438]
ENSG00000085231	-2.94754	0.000703576	0.0293646	AK6	Q9Y3D8	protein_coding	adenylate kinase 6 [Source:HGNC Symbol;Acc:HGNC:49151]
ENSG00000183019	-2.98627	1.08e-06	0.000167859	MCEMP1	Q8IX19	protein_coding	mast cell expressed membrane protein 1 [Source:HGNC Symbol;Acc:HGNC:27291]
ENSG00000171951	-2.99521	2.11e-07	4.71e-05	SCG2	P13521	protein_coding	secretogranin II [Source:HGNC Symbol;Acc:HGNC:10575]
ENSG00000152402	-2.99735	1.87e-07	4.39e-05	GUCY1A2	P33402	protein_coding	guanylate cyclase 1 soluble subunit alpha 2 [Source:HGNC Symbol;Acc:HGNC:4684]
ENSG00000145794	-3.02023	9.65e-05	0.00625329	MEGF10	Q96KG7	protein_coding	multiple EGF like domains 10 [Source:HGNC Symbol;Acc:HGNC:29634]
ENSG00000169429	-3.03656	9.62e-08	2.44e-05	CXCL8	A0A024RDA5	protein_coding	C-X-C motif chemokine ligand 8 [Source:HGNC Symbol;Acc:HGNC:6025]
ENSG00000143603	-3.04728	2.25e-06	0.000304843	KCNN3	A0A087WYJ0	protein_coding	potassium calcium-activated channel subfamily N member 3 [Source:HGNC Symbol;Acc:HGNC:6292]
ENSG00000080511	-3.09609	6.04e-05	0.00431324	RDH8	K7ELF7	protein_coding	retinol dehydrogenase 8 [Source:HGNC Symbol;Acc:HGNC:14423]
ENSG00000157680	-3.1103	8.23e-06	0.00086645	DGKI	O75912	protein_coding	diacylglycerol kinase iota [Source:HGNC Symbol;Acc:HGNC:2855]
ENSG00000128271	-3.14425	5.76e-08	1.63e-05	ADORA2A	B3KVQ4	protein_coding	adenosine A2a receptor [Source:HGNC Symbol;Acc:HGNC:263]
ENSG00000163739	-3.1549	5.17e-08	1.49e-05	CXCL1	P09341	protein_coding	C-X-C motif chemokine ligand 1 [Source:HGNC Symbol;Acc:HGNC:4602]
ENSG00000198169	-3.15502	3.27e-06	0.000419123	ZNF251	Q9BRH9	protein_coding	zinc finger protein 251 [Source:HGNC Symbol;Acc:HGNC:13045]
ENSG00000118971	-3.1707	1.03e-06	0.000164903	CCND2	P30279	protein_coding	cyclin D2 [Source:HGNC Symbol;Acc:HGNC:1583]
ENSG00000123119	-3.17147	0.000761283	0.0314183	NECAB1	Q8N987	protein_coding	N-terminal EF-hand calcium binding protein 1 [Source:HGNC Symbol;Acc:HGNC:20983]
ENSG00000081041	-3.2092	4.32e-08	1.3e-05	CXCL2	A0A024RDD9	protein_coding	C-X-C motif chemokine ligand 2 [Source:HGNC Symbol;Acc:HGNC:4603]
ENSG00000282319	-3.23757	2.56e-08	8.72e-06	NA	NA	unprocessed_pseudogene	chemokine (C-C motif) ligand pseudogene
ENSG00000145777	-3.25429	2.53e-08	8.72e-06	TSLP	Q969D9	protein_coding	thymic stromal lymphopoietin [Source:HGNC Symbol;Acc:HGNC:30743]
ENSG00000070404	-3.25814	3.32e-08	1.07e-05	FSTL3	A0A024R1Y8	protein_coding	follistatin like 3 [Source:HGNC Symbol;Acc:HGNC:3973]
ENSG00000277632	-3.26124	1.43e-08	5.34e-06	CCL3	A0N0R1	protein_coding	C-C motif chemokine ligand 3 [Source:HGNC Symbol;Acc:HGNC:10627]
ENSG00000278742	-3.26207	6.61e-06	0.000720893	LRRC37A	A6NMS7	protein_coding	leucine rich repeat containing 37A [Source:HGNC Symbol;Acc:HGNC:29069]
ENSG00000070047	-3.28325	5.98e-08	1.64e-05	PHRF1	A0A024RCA1	protein_coding	PHD and ring finger domains 1 [Source:HGNC Symbol;Acc:HGNC:24351]
ENSG00000160683	-3.29472	3.31e-06	0.000419123	CXCR5	A0N0R2	protein_coding	C-X-C motif chemokine receptor 5 [Source:HGNC Symbol;Acc:HGNC:1060]
ENSG00000276085	-3.31223	9.52e-09	3.69e-06	CCL3L1	P16619	protein_coding	C-C motif chemokine ligand 3 like 1 [Source:HGNC Symbol;Acc:HGNC:10628]
ENSG00000197083	-3.33466	1.66e-06	0.000238708	NA	NA	transcribed_unprocessed_pseudogene	zinc finger protein 300 pseudogene 1 [Source:HGNC Symbol;Acc:HGNC:27032]
ENSG00000075223	-3.36462	2.57e-08	8.72e-06	SEMA3C	Q99985	protein_coding	semaphorin 3C [Source:HGNC Symbol;Acc:HGNC:10725]
ENSG00000165379	-3.36486	2.8e-08	9.33e-06	LRFN5	G3V364	protein_coding	leucine rich repeat and fibronectin type III domain containing 5 [Source:HGNC Symbol;Acc:HGNC:20360]
ENSG00000128833	-3.37349	3.1e-07	6.46e-05	MYO5C	Q9NQX4	protein_coding	myosin VC [Source:HGNC Symbol;Acc:HGNC:7604]
ENSG00000185215	-3.3861	4.9e-09	2.16e-06	TNFAIP2	Q03169	protein_coding	TNF alpha induced protein 2 [Source:HGNC Symbol;Acc:HGNC:11895]
ENSG00000136160	-3.42145	1.06e-07	2.66e-05	EDNRB	P24530	protein_coding	endothelin receptor type B [Source:HGNC Symbol;Acc:HGNC:3180]
ENSG00000164181	-3.44154	3.8e-09	1.8e-06	ELOVL7	A1L3X0	protein_coding	ELOVL fatty acid elongase 7 [Source:HGNC Symbol;Acc:HGNC:26292]
ENSG00000234836	-3.45773	1.01e-06	0.000163271	AIF1	I3WTX1	protein_coding	allograft inflammatory factor 1 [Source:HGNC Symbol;Acc:HGNC:352]
ENSG00000227746	-3.46609	1.36e-05	0.00129607	C4A	P0C0L4	protein_coding	complement C4A (Rodgers blood group) [Source:HGNC Symbol;Acc:HGNC:1323]
ENSG00000128849	-3.48737	1.16e-05	0.00113454	CGNL1	Q0VF96	protein_coding	cingulin like 1 [Source:HGNC Symbol;Acc:HGNC:25931]
ENSG00000277768	-3.49961	1.99e-09	1.18e-06	CCL3L1	P16619	protein_coding	C-C motif chemokine ligand 3 like 3 [Source:HGNC Symbol;Acc:HGNC:30554]
ENSG00000148053	-3.50472	7.19e-07	0.000128829	NTRK2	Q16620	protein_coding	neurotrophic receptor tyrosine kinase 2 [Source:HGNC Symbol;Acc:HGNC:8032]
ENSG00000228978	-3.52584	2.75e-07	5.87e-05	TNF	P01375	protein_coding	tumor necrosis factor [Source:HGNC Symbol;Acc:HGNC:11892]
ENSG00000145908	-3.5449	7.92e-08	2.06e-05	ZNF300	Q96RE9	protein_coding	zinc finger protein 300 [Source:HGNC Symbol;Acc:HGNC:13091]
ENSG00000232280	-3.57975	0.000853049	0.0336087	FLOT1	O75955	protein_coding	flotillin 1 [Source:HGNC Symbol;Acc:HGNC:3757]
ENSG00000134775	-3.60641	1.7e-05	0.00152162	FHOD3	Q2V2M9	protein_coding	formin homology 2 domain containing 3 [Source:HGNC Symbol;Acc:HGNC:26178]
ENSG00000110436	-3.66484	4.26e-09	1.93e-06	SLC1A2	A2A2U1	protein_coding	solute carrier family 1 member 2 [Source:HGNC Symbol;Acc:HGNC:10940]
ENSG00000243967	-3.70365	4.8e-05	0.00353186	NA	NA	transcribed_unprocessed_pseudogene	NBPF member 5, pseudogene [Source:HGNC Symbol;Acc:HGNC:24491]
ENSG00000106483	-3.74898	6.9e-06	0.000748588	SFRP4	Q6FHJ7	protein_coding	secreted frizzled related protein 4 [Source:HGNC Symbol;Acc:HGNC:10778]
ENSG00000273772	-3.8139	3.02e-09	1.51e-06	SMN1	Q16637	protein_coding	survival of motor neuron 2, centromeric [Source:HGNC Symbol;Acc:HGNC:11118]
ENSG00000242696	-4.02197	0.000103276	0.00655924	NA	NA	misc_RNA	RNA, 7SL, cytoplasmic 40, pseudogene [Source:HGNC Symbol;Acc:HGNC:46056]
ENSG00000257341	-4.07564	6.63e-08	1.77e-05	NA	NA	protein_coding	novel transcript
ENSG00000125144	-4.11403	2.5e-10	1.76e-07	MT1G	P13640	protein_coding	metallothionein 1G [Source:HGNC Symbol;Acc:HGNC:7399]
ENSG00000162897	-4.28544	2.54e-05	0.00214993	FCAMR	Q8WWV6	protein_coding	Fc fragment of IgA and IgM receptor [Source:HGNC Symbol;Acc:HGNC:24692]
ENSG00000241713	-4.30477	1.05e-06	0.000165896	LY6G5B	A0A1U9X7Y3	protein_coding	lymphocyte antigen 6 family member G5B [Source:HGNC Symbol;Acc:HGNC:13931]
ENSG00000092969	-4.37138	1.53e-05	0.00140613	TGFB2	P61812	protein_coding	transforming growth factor beta 2 [Source:HGNC Symbol;Acc:HGNC:11768]
ENSG00000182585	-4.37151	1.53e-05	0.00140613	EPGN	Q6UW88	protein_coding	epithelial mitogen [Source:HGNC Symbol;Acc:HGNC:17470]
ENSG00000124875	-4.56104	1.78e-13	4.83e-10	CXCL6	P80162	protein_coding	C-X-C motif chemokine ligand 6 [Source:HGNC Symbol;Acc:HGNC:10643]
ENSG00000070193	-4.82328	9.34e-07	0.000156355	FGF10	O15520	protein_coding	fibroblast growth factor 10 [Source:HGNC Symbol;Acc:HGNC:3666]
ENSG00000144452	-4.83264	2.27e-09	1.24e-06	ABCA12	B3KVV3	protein_coding	ATP binding cassette subfamily A member 12 [Source:HGNC Symbol;Acc:HGNC:14637]
ENSG00000140519	-4.92881	3.81e-13	8.03e-10	RHCG	Q9UBD6	protein_coding	Rh family C glycoprotein [Source:HGNC Symbol;Acc:HGNC:18140]
ENSG00000104321	-5.08951	1.51e-07	3.67e-05	TRPA1	O75762	protein_coding	transient receptor potential cation channel subfamily A member 1 [Source:HGNC Symbol;Acc:HGNC:497]
ENSG00000254512	-5.1381	0.000190963	0.0108574	NA	NA	processed_pseudogene	prohibitin pseudogene 2 [Source:HGNC Symbol;Acc:HGNC:8914]
ENSG00000255767	-5.1402	0.000189616	0.0108132	NA	NA	protein_coding	novel protein similar to ribonuclease H1 RNASEH1
ENSG00000161021	-5.16059	2.48e-11	2.35e-08	MAML1	Q92585	protein_coding	mastermind like transcriptional coactivator 1 [Source:HGNC Symbol;Acc:HGNC:13632]
ENSG00000282518	-5.27355	0.000109409	0.00687969	LOC101929823	NA	lincRNA
ENSG00000242038	-5.5525	2.99e-05	0.00241849	EGFL8	A0A1U9X7N9	protein_coding	EGF like domain multiple 8 [Source:HGNC Symbol;Acc:HGNC:13944]
ENSG00000171811	-5.88899	5.08e-06	0.000577653	CFAP46	Q8IYW2	protein_coding	cilia and flagella associated protein 46 [Source:HGNC Symbol;Acc:HGNC:25247]
ENSG00000160185	-5.9592	3.46e-06	0.000432466	UBASH3A	P57075	protein_coding	ubiquitin associated and SH3 domain containing A [Source:HGNC Symbol;Acc:HGNC:12462]
ENSG00000248751	-6.0726	1.8e-06	0.000253671	NA	NA	protein_coding	novel protein
ENSG00000274588	-6.09308	6.05e-11	4.6e-08	DGKK	Q5KSL6	protein_coding	diacylglycerol kinase kappa [Source:HGNC Symbol;Acc:HGNC:32395]
ENSG00000277614	-6.11712	1.38e-06	0.000204063	SCG5	A0A024R9I1	protein_coding	secretogranin V [Source:HGNC Symbol;Acc:HGNC:10816]
ENSG00000232632	-6.362	3.07e-07	6.46e-05	GABBR1	Q59HG8	protein_coding	gamma-aminobutyric acid type B receptor subunit 1 [Source:HGNC Symbol;Acc:HGNC:4070]
ENSG00000150361	-6.42816	2.05e-07	4.65e-05	KLHL1	B7Z3I8	protein_coding	kelch like family member 1 [Source:HGNC Symbol;Acc:HGNC:6352]
ENSG00000256514	-6.44518	1.87e-07	4.39e-05	NA	NA	protein_coding	novel protein
ENSG00000169067	-6.74079	8.25e-18	5.22e-14	ACTBL2	Q562R1	protein_coding	actin, beta like 2 [Source:HGNC Symbol;Acc:HGNC:17780]
ENSG00000282773	-6.9592	5.57e-09	2.35e-06	GOLGA8Q	A6NCC3	protein_coding	golgin A8 family member Q [Source:HGNC Symbol;Acc:HGNC:44408]
ENSG00000213648	-7.30266	4.14e-10	2.69e-07	SULT1A4	P0DMM9	protein_coding	sulfotransferase family 1A member 4 [Source:HGNC Symbol;Acc:HGNC:30004]
ENSG00000260537	-7.33265	3.29e-10	2.23e-07	NA	NA	protein_coding	novel protein, DDX19B and DDX19A readthrough
ENSG00000259040	-9.90381	2.36e-20	2.24e-16	BLOC1S5-TXNDC5	NA	protein_coding	BLOC1S5-TXNDC5 readthrough (NMD candidate) [Source:HGNC Symbol;Acc:HGNC:42001]
ENSG00000146112	-9.94409	1.6e-20	2.24e-16	PPP1R18	A0A024RCJ8	protein_coding	protein phosphatase 1 regulatory subunit 18 [Source:HGNC Symbol;Acc:HGNC:29413]
