# Supplementary material for: Transcriptional profiling of human macrophages during infection with Bordetella pertussis
Source: RNA Biol. 2020 Feb 19;17(5):731–42. doi: 10.1080/15476286.2020.1727694 (PMC7237194; doi:10.1080/15476286.2020.1727694)
Supplement: Supplemental Material [file krnb-17-05-1727694-s001.zip › Supplementary information/Table S3 final.xlsx]

## Sheet: Sheet1
Table S3.
Quantity of B. pertussis-specific informative reads determined in biological triplicates of infected THP-1 macrophages at T1 (2 h pi), T2 ( h pi) and T3 (24 h pi)
		T1			T2			T3
Gene ID	Gene	T1_1	T1_2	T1_3	T2_1	T2_2	T2_3	T3_1	T3_2	T3_3
BP1910	accA	15	27	20	1	3	3	1	0	0
BP0448	accB	0	1	2	0	1	1	0	1	0
BP0889	accC	1	1	0	0	0	0	1	0	0
BP3591	accD	13	23	20	2	4	3	0	0	1
BP2085	aceA	1	3	2	1	2	0	0	1	0
BP1121; BP0993	aceE	34	61	38	5	13	6	7	8	10
BP0994	aceF	27	54	42	3	5	2	3	2	5
BP1003	ackA	7	3	3	5	6	5	0	1	0
BP2369; BP2014	acnA	43	72	49	9	27	23	9	11	5
BP2021	acnB	133	247	214	17	48	42	10	13	7
BP2157	acoD	0	0	0	0	0	0	0	0	0
BP2440	acpP	13	29	15	3	10	11	0	7	2
BP2079	acpS	3	8	7	0	1	0	1	0	0
BP0985	acrB	19	15	13	0	4	3	0	0	1
BP3068	acyH	19	46	34	3	8	3	0	1	0
BP3751	adhI	4	2	2	2	2	1	2	1	2
BP2769	adk	2	6	4	2	6	1	0	0	1
BP3552	ahpC	41	95	59	15	38	16	7	6	4
BP3551	ahpD	3	4	8	1	2	0	1	0	0
BP1836	alaS	55	103	74	3	8	9	0	2	1
BP2456	alcA	0	0	1	0	2	0	2	0	2
BP2457	alcB	0	0	0	0	0	0	0	0	0
BP2458	alcC	0	0	1	0	1	0	0	0	0
BP2459	alcD	0	0	0	0	0	0	0	1	0
BP2460	alcE	0	1	2	0	1	2	0	2	0
BP2461	alcR	1	1	0	1	0	5	0	1	1
BP0340	alkB	1	1	2	0	1	0	0	0	0
BP2228	alr	4	9	9	0	4	3	0	0	0
BP1859	amaB	1	3	1	0	0	0	0	0	0
BP0246	amiC	20	42	27	1	4	5	1	1	2
BP1583	amn	8	13	5	0	6	7	2	0	2
BP0076	ampD	1	1	1	0	0	0	1	0	0
BP0050	ampG	5	4	3	0	1	1	0	0	0
BP2957	anmK	6	3	1	0	1	1	1	0	0
BP3267	apaG	1	8	5	0	1	0	4	1	1
BP0324	apaH	9	27	18	4	4	1	3	0	0
BP1210	apbE	0	1	0	0	0	0	0	0	0
BP0264	apt	14	21	9	1	1	1	2	2	0
BP2335	argA	7	10	9	0	0	0	0	1	0
BP0383	argB	21	32	32	2	3	5	2	2	2
BP2960	argC	28	57	47	10	21	14	18	26	8
BP3539	argD	13	40	29	2	4	5	2	1	0
BP3538	argF	7	11	9	0	1	0	0	1	2
BP3537	argG	12	17	11	1	5	2	0	0	0
BP2702	argH	12	34	28	2	8	10	2	4	3
BP3807	argJ	12	17	14	1	5	5	0	1	0
BP0115	argS	16	40	26	3	6	4	0	1	1
BP0948	aroA	19	16	21	1	1	2	0	0	0
BP3657	aroB	5	10	15	0	6	0	0	0	0
BP1462	aroC	14	24	26	2	11	7	2	2	2
BP3004	aroE	2	5	1	0	1	0	0	0	0
BP2908	aroG	18	31	33	1	3	3	4	5	0
BP3656	aroK	1	3	4	1	1	3	1	1	1
BP2998	aroQ	5	3	4	1	2	2	0	1	0
BP1306	arsC	4	5	15	1	5	2	1	4	3
BP1680	arsH	0	1	0	0	0	0	0	1	0
BP1817	ascD	15	28	23	0	2	1	0	1	0
BP1484	asd	17	30	29	1	10	14	0	1	1
BP1913	ask	21	51	33	1	4	2	2	0	1
BP1185	aspC	2	3	2	0	1	0	0	0	0
BP0709	aspS	18	33	21	5	1	1	1	1	1
BP1176	astE	7	7	5	0	0	2	0	0	0
BP0404	atoE	4	14	11	2	4	1	0	0	0
BP3286	atpA	77	154	108	1	11	6	2	1	0
BP3282	atpB	18	38	29	0	0	0	0	2	0
BP3289	atpC	21	36	20	1	2	0	0	1	0
BP3288	atpD	39	77	53	4	10	3	1	0	0
BP3283	atpE	22	48	24	0	1	2	0	0	0
BP3284	atpF	37	77	53	4	9	4	0	0	0
BP3287	atpG	46	89	53	1	10	3	0	0	2
BP3285	atpH	22	38	39	0	2	1	0	0	0
BP0097	baf	4	17	5	0	0	0	0	0	1
BP2224	bapA	12	23	15	0	0	2	2	1	1
ERS005179_00698	bapC	34	68	53	10	17	12	5	5	0
BP3534	basR	24	36	26	2	8	7	2	8	2
BP2462	bcr	0	0	0	0	0	1	0	0	0
BP2250	bcr4	4	18	4	0	1	1	0	0	0
BP2261	bcrD	11	30	7	1	5	6	2	1	1
BP2254	bcrH1	8	8	6	0	1	2	0	1	0
BP2251	bcrH2	5	4	4	1	1	0	0	0	0
BP0831; BP0804	betT	15	26	15	3	12	5	2	3	4
BP2901	bfeA	0	0	0	0	0	0	0	0	0
BP0174	bfr	8	19	15	0	3	4	0	4	3
BP3663	bfrC	1	1	3	0	1	1	1	3	1
BP0856	bfrD	55	110	59	4	14	5	2	5	2
BP0857	bfrE	4	2	4	0	1	0	5	2	2
BP0736	bfrF	0	0	0	0	0	0	0	0	0
BP2922	bfrG	3	2	2	0	0	2	1	0	0
BP1138	bfrH	0	0	0	0	0	0	0	0	0
BP1962	bfrI	0	0	1	1	0	0	0	0	1
BP0347	bhuR	0	0	0	0	1	0	2	3	1
BP0346	bhuS	2	5	4	1	0	1	3	0	1
BP0345	bhuT	3	3	2	2	1	1	1	1	1
BP0344	bhuU	0	1	0	1	4	2	0	0	0
BP2165	bioA	4	3	2	0	1	0	0	0	0
BP1921	bioH	0	0	0	0	0	0	0	0	0
BP1112	bipA	68	119	98	6	15	11	8	8	6
BP0098	birA	4	25	14	2	3	1	0	2	0
BP3040	bllY	6	9	8	1	3	2	0	1	2
BP2252	bopB	12	20	23	1	2	1	0	0	0
BP2253	bopD	9	28	22	0	0	3	0	1	1
BP2257	bopN	12	5	5	0	3	1	0	0	0
BP0004	BP0004	2	7	13	1	2	7	0	0	1
BP0017	BP0017	0	0	0	0	0	0	0	0	0
BP0018	BP0018	7	12	6	1	6	4	0	1	0
BP0020	BP0020	0	1	1	0	0	0	1	0	0
BP0022	BP0022	3	0	1	0	0	0	1	1	0
BP0023	BP0023	0	0	209.237	0	0	0	2.226	4.786	2.048
BP0025	BP0025	0	0	0	0	0	0	0	0	0
BP0026	BP0026	0	0	0	0	0	0	0	0	0
BP0027	BP0027	0	1	1	0	0	0	0	0	0
BP0028	BP0028	1	2	0	0	1	0	0	0	0
BP0029	BP0029	0	0	1	0	0	0	0	0	0
BP0030	BP0030	0	3	0	0	0	0	0	0	0
BP0031	BP0031	0	0	0	0	0	0	0	0	0
BP0032	BP0032	0	1	0	0	0	1	0	0	0
BP0035	BP0035	3	14	10	0	0	0	0	0	0
BP0036	BP0036	1	13	12	0	1	0	0	0	0
BP0037	BP0037	7	3	6	1	2	0	0	0	0
BP0041	BP0041	0	0	0	0	0	0	0	0	0
BP0043	BP0043	2	7	5	2	1	0	0	1	0
BP0044	BP0044	0	0	0	0	0	0	1	0	0
BP0045	BP0045	0	6	1	0	0	0	0	0	0
BP0048	BP0048	7	2	4	0	0	0	0	0	0
BP0049	BP0049	0	0	0	0	0	0	0	0	0
BP0053	BP0053	0	2	0	0	0	0	0	0	0
BP0057	BP0057	0	0	0	0	0	0	0	0	0
BP0058	BP0058	0	0	0	8.957	195.413	0	2.226	4.786	2.048
BP0060	BP0060	1	8	6	0	1	0	0	0	1
BP0061	BP0061	3	3	5	0	0	3	2	0	0
BP0062	BP0062	2	5	5	0	4	3	0	1	0
BP0063	BP0063	1	4	0	0	0	2	0	0	0
BP0064	BP0064	2	3	1	1	1	1	1	0	0
BP0065	BP0065	0	1	1	0	0	0	0	0	1
BP0066	BP0066	0	2	0	0	3	0	1	0	0
BP0067	BP0067	2	3	0	0	2	1	0	0	0
BP0069	BP0069	0	0	3	0	1	2	1	1	0
BP0072	BP0072	3	2	1	0	3	2	0	0	0
BP0075	BP0075	2	5	1	0	0	0	0	0	0
BP0077	BP0077	0	2	1	0	0	0	0	0	0
BP0078	BP0078	4	6	4	1	2	2	0	1	0
BP0080	BP0080	0	612.064	0	8.957	0	0	2.226	4.786	2.048
BP0096	BP0096	1	1	0	0	0	0	0	0	0
BP0099	BP0099	4	7	4	1	1	1	0	2	2
BP0100	BP0100	6	2	1	0	0	1	0	1	1
BP0101A	BP0101A	2	0	1	1	1	0	0	0	0
BP0101B	BP0101B	4	5	7	1	3	1	0	1	0
BP0102	BP0102	22	28	16	1	6	2	4	1	0
BP0103	BP0103	11	30	18	2	6	6	0	1	0
BP0104	BP0104	2	4	9	1	0	0	0	0	0
BP0110	BP0110	0	0	0	0	0	0	0.416	0	0
BP0114	BP0114	2	3	1	1	1	1	0	0	0
BP0116	BP0116	5	16	7	5	8	4	1	3	2
BP0117	BP0117	5	10	8	3	5	3	2	2	5
BP0118	BP0118	16.579	0	0	1.912	8.423	0	0	0	0
BP0119	BP0119	2	3	2	0	0	1	0	1	0
BP0120	BP0120	3	6	3	0	0	1	0	0	0
BP0121	BP0121	6	13	5	1	3	0	0	2	0
BP0122	BP0122	4	15	9	1	1	0	0	0	2
BP0123	BP0123	0	1	1	0	0	1	0	0	0
BP0126	BP0126	0	1	1	0	0	0	0	0	0
BP0128	BP0128	0	3	0	1	2	0	0	0	0
BP0130	BP0130	10	23	14	4	9	4	1	0	2
BP0132	BP0132	13	14	19	5	12	5	1	4	6
BP0134	BP0134	1	2	0	0	2	2	7	7	4
BP0135	BP0135	2	7	7	1	3	0	6	11	8
BP0141	BP0141	24	42	34	4	15	21	0	5	0
BP0142	BP0142	6	5	0	2	1	0	0	0	0
BP0143	BP0143	0	0	0	0	0	0	0	0	0
BP0144	BP0144	0	0	0	0	0	0	0	0	0
BP0145	BP0145	0	0	0	0	0	0	0	0	0
BP0148	BP0148	1	0	0	0	0	0	0	0	0
BP0149	BP0149	2	7	0	0	3	1	1	1	1
BP0151	BP0151	4	7	3	0	0	0	0	1	0
BP0152	BP0152	0	4	2	3	1	0	1	1	0
BP0153	BP0153	0	0	0	0	0	0	0	0	0
BP0156	BP0156	0	5	4	0	1	0	1	1	0
BP0157	BP0157	2	0	2	0	0	1	0	0	1
BP0158	BP0158	2	1	3	0	0	1	0	0	0
BP0162	BP0162	8	17	11	0	1	0	0	1	4
BP0163	BP0163	3	6	3	1	1	1	0	0	0
BP0166	BP0166	239.286	0	0	8.957	0	0	2.226	4.786	2.048
BP0168	BP0168	7	7	5	1	2	1	1	0	1
BP0169	BP0169	9	17	17	1	1	0	2	2	0
BP0171	BP0171	3	8	3	1	1	0	0	0	0
BP0173	BP0173	12	18	11	4	2	3	1	5	5
BP0177	BP0177	2	7	5	4	3	2	1	3	0
BP0178	BP0178	3	9	8	0	1	2	3	2	0
BP0179	BP0179	1	5	7	1	3	0	0	0	1
BP0181	BP0181	11	23	11	3	11	10	8	12	5
BP0182	BP0182	5	15	14	0	12	9	7	5	4
BP0183	BP0183	14	25	17	1	3	5	3	0	1
BP0184	BP0184	12	29	22	1	9	5	0	0	0
BP0186	BP0186	0	0	0	0	1	0	0	0	0
BP0187	BP0187	1	0	0	0	0	0	0	0	1
BP0189	BP0189	7	13	7	2	9	5	10	9	7
BP0190	BP0190	29	49	57	3	6	7	1	1	1
BP0191	BP0191	3	11	7	0	1	0	0	0	0
BP0194	BP0194	0	0	0	0	1	0	2	9	6
BP0198	BP0198	1	7	5	1	4	5	0	6	1
BP0199	BP0199	0	2	1	0	1	0	0	0	1
BP0200	BP0200	1	1	1	0	0	0	0	0	0
BP0202	BP0202	0	0	0	8.957	0	93.393	2.226	4.786	2.048
BP0204	BP0204	12	13	16	4	5	3	2	2	0
BP0205	BP0205	36	65	43	6	24	14	7	7	7
BP0207	BP0207	1	2	3	0	1	0	0	1	0
BP0208	BP0208	1	5	6	0	3	0	0	2	3
BP0209	BP0209	2	3	0	1	1	2	5	13	6
BP0210	BP0210	0	0	0	0	0	0	0	0	0
BP0212	BP0212	2	6	1	0	3	1	0	0	0
BP0213	BP0213	1	1	0	0	0	0	0	1	0
BP0214	BP0214	8	16	3	2	2	0	1	3	0
BP0217	BP0217	6	9	10	8	9	11	5	14	5
BP0218	BP0218	4	6	5	0	3	3	0	2	0
BP0219	BP0219	5	6	7	1	9	4	0	1	1
BP0220	BP0220	13	8	8	0	6	2	1	2	0
BP0224	BP0224	1	3	1	0	4	1	0	0	0
BP0226	BP0226	1	6	4	0	2	0	0	0	0
BP0229	BP0229	0	0	0	0	0	0	0	0	0
BP0233	BP0233	9	8	8	0	3	1	0	1	3
BP0234	BP0234	0	1	0	0	0	0	0	0	0
BP0235	BP0235	0	0	0	0	0	0	0	0	0
BP0237	BP0237	1	2	0	0	0	0	0	0	0
BP0240	BP0240	4	11	3	1	3	1	0	0	0
BP0241	BP0241	6	16	8	1	0	0	1	0	0
BP0247	BP0247	0	7	4	0	0	0	0	1	0
BP0249	BP0249	2	3	2	0	1	0	0	0	1
BP0250	BP0250	16	37	27	1	4	5	0	0	0
BP0251	BP0251	0	3	0	0	1	0	0	0	0
BP0253	BP0253	0	1	0	0	0	0	0	0	0
BP0254	BP0254	1	0	1	0	0	0	0	0	0
BP0258	BP0258	9	7	7	1	1	1	2	0	0
BP0261	BP0261	0	1	3	0	0	0	0	0	0
BP0262	BP0262	31	57	51	3	4	2	0	1	0
BP0263	BP0263	12	21	26	0	2	2	0	0	0
BP0266	BP0266	3	4	3	0	0	0	0	0	0
BP0270	BP0270	1	4	2	0	1	0	1	0	0
BP0271	BP0271	1	1	1	0	0	2	0	2	0
BP0279	BP0279	6	15	11	1	2	2	2	3	0
BP0282	BP0282	0	1	0	0	0	0	0	0	0
BP0283	BP0283	0	0	0	0	0	0	0	0	0
BP0284	BP0284	0	1	0	0	0	0	0	0	0
BP0285	BP0285	0	0	0	0	0	0	0	0	0
BP0286	BP0286	2	4	1	0	2	1	0	0	0
BP0288	BP0288	1	0	1	0	0	2	0	0	0
BP0290	BP0290	0	2	2	0	1	0	1	0	1
BP0291	BP0291	3	2	0	0	0	0	1	1	2
BP0294	BP0294	1	3	0	0	0	0	0	1	0
BP0298	BP0298	5	10	7	1	4	5	1	0	0
BP0299	BP0299	1	6	0	0	2	0	0	0	0
BP0300	BP0300	4	6	2	0	1	0	0	1	0
BP0301	BP0301	5	13	11	1	4	5	1	0	0
BP0302	BP0302	0	7	5	1	0	1	3	0	0
BP0303	BP0303	2	5	2	0	0	0	0	0	0
BP0304	BP0304	1	5	7	0	0	0	0	0	1
BP0305	BP0305	2	6	5	0	0	0	0	0	0
BP0309	BP0309	1	2	0	0	1	0	0	0	0
BP0310	BP0310	0	0	0	0	0	0	0	0	0
BP0311	BP0311	0	0	0	0	0	0	0	0	0
BP0312	BP0312	0	0	0	0	0	0	0	0	0
BP0313	BP0313	0	0	0	0	0	0	0	0	0
BP0314	BP0314	2	8	4	1	3	2	0	0	0
BP0319	BP0319	10	20	17	4	14	15	7	4	4
BP0320	BP0320	5	7	9	2	4	3	1	1	2
BP0323	BP0323	3	7	4	0	1	0	0	0	0
BP0325	BP0325	9	18	14	0	3	4	0	1	0
BP0328	BP0328	0	0	0	0	0	0	0	0	0
BP0329	BP0329	0	0	0	0	0	0	0	0	0
BP0330	BP0330	0	1	0	0	0	0	0	0	0
BP0331	BP0331	0	0	0	0	0	0	0	0	0
BP0332	BP0332	0	1	0	0	0	0	0	0	0
BP0333	BP0333	2	5	2	0	0	0	0	1	0
BP0334	BP0334	1	2	4	1	0	0	0	0	0
BP0337	BP0337	12	22	22	8	21	8	2	2	3
BP0338	BP0338	1	0	2	0	0	0	0	0	0
BP0341	BP0341	0	1	2	0	1	0	0	0	0
BP0342	BP0342	0	5	2	0	1	0	0	1	2
BP0350	BP0350	0	1	1	0	0	1	1	0	0
BP0351	BP0351	0	0	0	0	0	0	0	0	0
BP0352	BP0352	0	0	0	0	0	0	0	0	0
BP0353	BP0353	0	0	0	0	0	0	0	0	0
BP0354	BP0354	1	0	0	0	0	0	0	0	0
BP0356	BP0356	5	18	15	4	10	7	2	5	4
BP0357	BP0357	3	14	5	0	3	3	2	3	2
BP0358	BP0358	3	1	5	0	4	2	1	2	1
BP0359	BP0359	1	1	2	0	0	0	0	0	0
BP0360	BP0360	1	4	2	0	1	1	0	0	0
BP0361	BP0361	0	0	2	1	0	0	0	0	0
BP0362	BP0362	0	2	2	1	0	0	0	0	0
BP0363	BP0363	4	3	3	0	2	1	2	0	0
BP0364	BP0364	8	16	9	1	1	4	2	1	1
BP0365	BP0365	4.137	4.533	0	0	0	0	0	0	0
BP0367	BP0367	1	4	7	0	0	1	0	0	0
BP0369	BP0369	5	5	8	1	1	1	0	0	0
BP0380	BP0380	19	28	26	2	1	7	0	0	0
BP0382	BP0382	9	23	14	1	4	3	0	2	0
BP0385	BP0385	2	10	3	0	3	0	1	0	0
BP0386	BP0386	1	10	4	1	7	3	4	1	4
BP0387	BP0387	6	10	7	1	0	0	0	1	1
BP0388	BP0388	0	3	6	1	4	1	0	1	0
BP0390	BP0390	10	10	16	1	6	1	2	1	0
BP0394	BP0394	1	3	2	0	3	0	0	2	0
BP0395	BP0395	3	5	2	0	4	8	3	2	2
BP0396	BP0396	1	3	2	0	1	0	0	0	1
BP0397	BP0397	9	26	19	2	10	1	0	1	0
BP0398	BP0398	14	26	18	6	8	9	4	1	2
BP0399	BP0399	11	7	21	3	7	1	2	7	5
BP0401	BP0401	0	0	0	0	0	0	0	0	0
BP0403	BP0403	3	9	5	0	4	2	2	1	1
BP0405	BP0405	0	1	1	0	1	0	0	0	0
BP0410	BP0410	13	20	14	2	8	9	2	0	3
BP0411	BP0411	2	2	2	1	1	0	0	0	0
BP0412	BP0412	0	1	2	0	2	0	1	1	0
BP0414	BP0414	5	7	6	2	5	4	0	0	0
BP0415	BP0415	2	3	2	1	1	2	0	0	0
BP0416	BP0416	3	1	0	0	0	0	0	1	0
BP0417	BP0417	1	0	2	1	0	0	0	0	0
BP0418	BP0418	0	0	0	0	0	0	0	0	0
BP0419	BP0419	5	5	6	1	4	2	2	1	2
BP0420	BP0420	0	2	2	0	1	0	0	0	0
BP0421	BP0421	0	0	0	0	0	0	0	0	0
BP0422	BP0422	0	1	0	0	0	0	0	0	0
BP0425	BP0425	5	8	3	1	3	1	1	1	0
BP0427	BP0427	0	0	0	0	1	0	0	0	0
BP0428	BP0428	6	12	5	0	1	2	1	3	2
BP0429	BP0429	1	2	2	0	0	0	0	0	0
BP0430	BP0430	0	2	2	0	1	0	0	0	0
BP0431	BP0431	3	6	4	1	1	2	4	2	1
BP0432	BP0432	0	1	0	0	0	0	0	0	0
BP0433	BP0433	0	6	4	0	3	2	0	0	1
BP0435	BP0435	0	2	2	0	0	0	0	0	0
BP0436	BP0436	0	1	0	0	0	0	0	0	1
BP0437	BP0437	2	3	1	0	0	1	4	2	0
BP0438	BP0438	7	4	9	0	2	0	2	2	2
BP0439	BP0439	0	16.417	23.897	0	0	0	0	0	0
BP0441	BP0441	6	7	7	2	2	0	2	1	1
BP0442	BP0442	10	18	12	0	8	3	4	5	5
BP0447	BP0447	1	1	4	0	1	1	0	0	0
BP0450	BP0450	0	3	2	0	0	0	0	0	0
BP0452	BP0452	4	13	5	0	0	0	0	0	0
BP0453	BP0453	4	4	7	1	1	1	1	1	0
BP0454	BP0454	3	9	3	1	0	0	0	0	0
BP0455	BP0455	4	13	6	0	3	2	0	1	0
BP0457	BP0457	20	35	27	3	19	15	16	13	11
BP0459	BP0459	8	28	12	3	6	3	1	2	0
BP0461	BP0461	3	10	7	2	0	1	1	2	0
BP0462	BP0462	2	8	3	0	0	1	0	0	0
BP0463	BP0463	0	2	0	1	0	1	0	0	0
BP0465	BP0465	7	5	5	1	4	0	0	2	0
BP0467	BP0467	1	9	3	3	3	4	1	0	0
BP0468	BP0468	3	1	0	0	0	0	0	1	0
BP0469	BP0469	8	12	9	0	4	2	2	2	1
BP0470	BP0470	4	12	4	0	0	0	1	0	0
BP0474	BP0474	0	1	1	0	0	0	0	1	1
BP0478	BP0478	13	9	14	1	0	1	0	2	0
BP0479	BP0479	4	11	3	2	0	3	3	4	2
BP0480	BP0480	4	1	4	0	4	1	2	0	2
BP0483	BP0483	3	4	3	1	0	1	0	0	0
BP0486	BP0486	0	2	1	0	0	0	0	0	0
BP0487	BP0487	1	2	2	0	0	2	0	0	0
BP0488	BP0488	0	5	3	0	0	2	1	4	4
BP0494	BP0494	0	1	2	0	1	0	1	0	0
BP0495	BP0495	35	70	50	1	9	12	1	5	2
BP0496	BP0496	0	0	0	0	0	0	2.226	0	2.048
BP0498	BP0498	6	6	3	0	1	3	1	1	0
BP0499	BP0499	17	25	25	2	0	2	0	0	0
BP0500	BP0500	21	49	37	1	6	5	1	1	1
BP0502	BP0502	10	10	11	0	2	1	0	0	1
BP0503	BP0503	0	1	0	0	0	0	0	0	0
BP0504	BP0504	0	0	0	0	0	0	0	0	0
BP0505	BP0505	0	1	0	0	0	1	0	0	0
BP0506	BP0506	2	2	0	1	0	1	0	0	0
BP0507	BP0507	0	1	1	0	1	1	0	0	0
BP0508	BP0508	1	2	0	0	1	1	0	0	0
BP0509	BP0509	0	1	2	0	1	2	0	0	0
BP0510	BP0510	0	1	1	1	0	0	0	0	0
BP0511	BP0511	1	0	0	0	2	1	0	0	0
BP0513	BP0513	0	3	2	1	3	0	1	1	0
BP0514	BP0514	0	0	0	0	0	0	2.226	0	2.048
BP0515	BP0515	0	0	0	0	0	0	0	0	0
BP0517	BP0517	0	0	0	0	0	0	2.226	0	2.048
BP0518	BP0518	0	0	0	0	0	0	0	0	0
BP0519	BP0519	4	12	5	1	3	3	3	1	3
BP0520	BP0520	1	1	1	1	0	1	1	0	1
BP0521	BP0521	0	1	1	0	0	1	0	0	0
BP0522	BP0522	2	0	0	1	1	1	0	0	0
BP0523	BP0523	0	0	0	0	1	0	0	0	1
BP0526	BP0526	0	2	1	1	0	1	0	0	0
BP0529	BP0529	51	97	57	4	10	6	2	0	1
BP0530	BP0530	4	3	3	0	1	0	0	0	0
BP0531	BP0531	0	0	0	0	0	0	1	0	1
BP0532	BP0532	2	0	0	0	0	0	0	0	0
BP0533	BP0533	2	0	0	0	0	0	0	0	0
BP0534	BP0534	2	5	3	0	0	0	0	0	0
BP0535	BP0535	9	16	17	0	3	1	1	1	0
BP0538	BP0538	0	5	1	1	0	1	0	0	0
BP0541	BP0541	4	7	4	1	3	0	0	0	0
BP0542	BP0542	0	2	2	0	0	0	0	0	0
BP0543	BP0543	0	2	0	0	0	0	1	0	0
BP0544	BP0544	0	1	0	0	0	0	0	0	0
BP0546	BP0546	1	4	2	2	5	3	0	1	2
BP0547	BP0547	4	4	1	1	0	1	0	0	0
BP0548	BP0548	3	7	6	1	1	0	0	0	0
BP0549	BP0549	1	3	5	0	1	1	0	0	0
BP0550	BP0550	1	5	9	0	1	0	0	0	0
BP0553	BP0553	2	2	7	0	5	1	0	1	2
BP0557	BP0557	0	1	1	0	0	0	0	0	0
BP0558	BP0558	8	10	6	1	2	4	0	2	0
BP0559	BP0559	4	11	8	2	1	0	0	0	0
BP0561	BP0561	5	7	9	0	6	5	0	0	0
BP0562	BP0562	7	22	7	0	3	2	1	1	1
BP0563	BP0563	1	2	3	0	3	2	0	0	0
BP0564	BP0564	2	5	4	3	2	2	1	3	2
BP0565	BP0565	0	0	0	8.957	0	0	2.226	4.786	2.048
BP0566	BP0566	1	4	2	1	1	0	3	3	4
BP0567	BP0567	3	1	0	0	3	0	1	1	0
BP0568	BP0568	0	0	2	0	2	0	0	0	0
BP0569	BP0569	12	10	7	0	1	2	1	1	1
BP0570	BP0570	1	6	3	2	4	8	2	2	2
BP0571	BP0571	18	15	14	4	9	5	0	0	1
BP0572	BP0572	44	61	44	10	21	17	16	18	20
BP0575	BP0575	4	6	6	1	3	4	1	4	1
BP0576	BP0576	6	3	1	0	5	3	2	4	4
BP0577	BP0577	2	2	1	0	1	1	0	1	1
BP0578	BP0578	0	2	0	0	0	0	0	0	0
BP0581	BP0581	1	0	1	0	0	0	0	0	0
BP0582	BP0582	0	0	2	0	0	0	0	1	0
BP0583	BP0583	1	0	1	0	0	1	0	0	0
BP0584	BP0584	0	0	0	0	0	0	0	0	0
BP0585	BP0585	0	1	1	0	0	0	0	0	0
BP0586	BP0586	0	0	0	0	0	0	0	0	0
BP0589	BP0589	3	0	0	1	1	0	0	1	1
BP0590	BP0590	4	2	1	0	2	0	1	1	1
BP0591	BP0591	0	3	2	0	0	1	0	1	0
BP0592	BP0592	0	3	1	0	1	2	1	0	0
BP0593	BP0593	1	0	0	1	1	0	0	0	0
BP0594	BP0594	0	2	1	0	0	0	0	0	0
BP0595	BP0595	1	0	0	0	0	0	0	0	0
BP0596	BP0596	3.5	4.5	0	0	0	0	0.5	1	0
BP0597	BP0597	0	0	0	1	0	0	1	1	0
BP0598	BP0598	16	31	12	4	11	6	8	8	7
BP0599	BP0599	1	3	12	1	1	2	0	0	0
BP0600	BP0600	0	0	0	0	0	0	0	0	0
BP0601	BP0601	2	2	2	0	0	0	0	0	0
BP0606	BP0606	5	6	7	0	3	1	0	0	0
BP0608	BP0608	9	20	11	0	2	1	0	1	2
BP0612	BP0612	1	1	1	0	1	3	0	0	0
BP0613	BP0613	1	1	2	0	0	0	0	0	0
BP0615	BP0615	1	0	0	0	0	0	0	0	0
BP0616	BP0616	0	0	1	0	0	0	0	0	0
BP0617	BP0617	10	17	8	0	2	1	0	0	1
BP0619	BP0619	0	0	0	0	0	0	0	0	0
BP0620	BP0620	0	0	0	0	2	0	0	0	0
BP0621	BP0621	0	0	0	0	0	0	0	0	0
BP0622	BP0622	0	1	1	0	0	0	0	0	0
BP0624	BP0624	1	4	3	1	1	4	1	0	0
BP0625	BP0625	5	5	3	1	1	1	0	0	0
BP0627	BP0627	2	5	6	1	0	2	0	0	1
BP0628	BP0628	4	13	8	1	4	5	0	1	0
BP0630	BP0630	2	8	4	2	4	1	1	2	1
BP0633	BP0633	1	1	2	0	0	0	0	0	0
BP0634	BP0634	0	1	0	0	0	0	0	0	0
BP0635	BP0635	0	0	0	0	0	0	0	0	0
BP0636	BP0636	1	1	0	0	0	0	0	0	0
BP0637	BP0637	0	0	0	0	0	0	0	0	0
BP0638	BP0638	0	0	0	0	0	0	0	0	0
BP0639	BP0639	0	0	0	0	0	0	0	0	0
BP0640	BP0640	0	0	1	0	0	0	0	0	0
BP0641	BP0641	0	1	0	0	0	0	0	0	0
BP0642	BP0642	0	0	2	0	0	0	0	0	0
BP0643	BP0643	4	2	6	1	2	4	0	0	0
BP0644	BP0644	0	0	0	0	0	0	0	0	0
BP0647	BP0647	0	0	0	0	0	0	0	0	0
BP0649	BP0649	1	0	0	0	0	0	0	0	0
BP0650	BP0650	1	2	0	0	0	0	0	0	0
BP0652	BP0652	1	1	0	0	3	1	0	0	0
BP0653	BP0653	5	4	1	0	2	1	0	0	0
BP0654	BP0654	0	3	3	0	1	1	0	0	0
BP0655	BP0655	0	1	1	0	0	0	0	0	0
BP0656	BP0656	1	3	0	1	0	0	0	0	0
BP0657	BP0657	0	0	0	0	0	0	0	0	0
BP0658	BP0658	2	1	0	0	0	2	0	0	0
BP0659	BP0659	1	5	12	4	2	2	1	0	0
BP0660	BP0660	2	7	3	2	3	3	0	1	0
BP0661	BP0661	10	19	14	3	11	8	1	1	0
BP0662	BP0662	0	8	12	2	5	1	0	0	0
BP0663	BP0663	14	46	26	5	16	8	4	14	6
BP0664	BP0664	14	12	12	4	4	4	0	0	0
BP0665	BP0665	26	36	26	5	21	11	1	3	0
BP0667	BP0667	0	8	1	0	4	1	1	0	1
BP0668	BP0668	0	1	1	0	0	0	0	0	1
BP0669	BP0669	4	3	4	0	1	0	0	0	0
BP0670	BP0670	0	0	1	0	0	0	0	0	0
BP0671	BP0671	0	0	0	0	0	0	0	0	0
BP0672	BP0672	0	1	0	0	0	0	0	0	0
BP0673	BP0673	0	0	0	0	0	0	0	0	0
BP0674	BP0674	0	2	0	0	0	1	0	0	0
BP0675	BP0675	8	7	5	0	1	1	0	0	1
BP0676	BP0676	0	0	0	0	0	0	2.226	4.786	2.048
BP0680	BP0680	9	10	8	1	6	2	1	0	5
BP0681	BP0681	9	11	7	3	4	5	1	1	1
BP0682	BP0682	0	1	3	0	2	2	1	0	0
BP0683	BP0683	2	3	1	0	0	1	0	0	0
BP0684A	BP0684A	0	0	0	0	1	0	0	0	0
BP0685	BP0685	6	7	4	0	0	1	0	0	2
BP0689	BP0689	2	7	4	1	2	0	0	0	0
BP0690	BP0690	3	8	8	1	4	1	3	0	0
BP0692	BP0692	0	9	8	1	0	1	1	4	1
BP0693	BP0693	5	12	6	0	2	2	0	0	1
BP0697	BP0697	6	12	3	0	2	0	0	0	0
BP0698	BP0698	2	5	5	1	5	2	0	0	2
BP0699	BP0699	4	5	2	0	2	2	0	2	1
BP0700	BP0700	4	8	7	2	1	3	2	1	0
BP0701	BP0701	8	25	8	0	6	2	0	1	2
BP0704	BP0704	0	0	0	0	0	0	0	0	0
BP0706	BP0706	7	10	4	0	0	0	0	0	0
BP0707	BP0707	0	3	1	0	0	0	1	0	0
BP0708	BP0708	2	7	3	1	0	0	0	0	0
BP0710	BP0710	10	14	6	1	1	5	0	0	0
BP0711	BP0711	5	3	4	1	0	2	0	1	0
BP0712	BP0712	1	3	2	0	0	1	1	1	0
BP0716	BP0716	0	0	0	0	0	0	0	0	0
BP0718	BP0718	0	4	2	1	1	0	1	0	2
BP0720	BP0720	3	2	4	0	1	2	0	1	1
BP0721	BP0721	2	1	0	0	3	1	0	0	0
BP0722	BP0722	0	2	2	0	2	3	0	0	0
BP0723	BP0723	2	1	1	4	0	2	0	1	2
BP0724	BP0724	0	0	0	2	4	0	0	0	0
BP0725	BP0725	3	4	4	3	9	6	2	2	0
BP0726	BP0726	6	12	9	19	36	29	13	33	28
BP0727	BP0727	2	3	3	3	4	6	6	8	4
BP0728	BP0728	1	1	1	0	0	1	0	0	1
BP0732	BP0732	3	6	3	0	2	3	0	1	0
BP0735	BP0735	1	2	0	0	3	1	0	1	0
BP0737	BP0737	0	5	1	0	1	1	1	1	0
BP0740	BP0740	7	16	7	0	3	0	0	0	1
BP0741	BP0741	2	6	4	0	4	1	1	1	0
BP0744	BP0744	21	24	16	3	6	8	1	0	0
BP0745	BP0745	0	0	1	1	0	0	0	0	0
BP0750	BP0750	3	4	2	1	1	0	0	0	0
BP0752	BP0752	14	24	19	0	3	4	1	2	1
BP0755	BP0755	0	0	0	0	0	0	0	0	0
BP0765	BP0765	1	1	4	0	0	0	0	0	0
BP0769	BP0769	0	0	0	0	1	0	0	0	0
BP0770	BP0770	2	7	8	0	7	3	2	0	2
BP0771	BP0771	0	1	0	0	0	0	0	0	0
BP0773	BP0773	0	0	0	0	0	0	0	0	0
BP0774	BP0774	1	2	2	0	0	1	0	1	0
BP0775	BP0775	3	4	4	0	2	1	0	0	0
BP0776	BP0776	0	3	3	1	1	0	0	0	0
BP0777	BP0777	2	4	3	0	0	1	0	0	0
BP0778	BP0778	1	0	4	0	1	1	0	0	0
BP0779	BP0779	0	0	1	0	0	1	0	0	0
BP0780	BP0780	0	0	1	0	1	0	0	0	0
BP0781	BP0781	0	2	1	0	0	0	0	0	0
BP0782	BP0782	0	0	1	0	0	0	0	0	0
BP0783	BP0783	1	3	1	0	0	2	0	0	0
BP0785	BP0785	0	5	4	0	0	1	0	0	1
BP0793	BP0793	1	6	3	1	0	3	0	1	2
BP0796	BP0796	1	5	4	0	0	1	0	1	0
BP0799	BP0799	1	2	3	1	0	0	0	0	0
BP0800	BP0800	12	23	12	0	3	2	0	1	1
BP0805	BP0805	2	3	5	0	2	0	0	1	0
BP0806	BP0806	6	4	2	0	0	1	0	4	1
BP0807	BP0807	2	1	0	0	0	0	0	0	0
BP0808	BP0808	1	1	1	0	0	0	0	0	0
BP0810	BP0810	3	7	6	0	0	1	0	0	0
BP0812	BP0812	0	57.456	25.9	6.416	0	18.133	1.375	0.406	0
BP0813	BP0813	1	4	3	0	0	1	0	0	0
BP0814	BP0814	1	6	4	2	5	1	3	4	2
BP0816	BP0816	0	1	1	0	0	0	0	0	0
BP0817	BP0817	0	1	0	0	1	0	0	0	0
BP0818	BP0818	2	2	0	1	0	0	0	0	0
BP0819	BP0819	0	0	1	0	0	0	0	0	0
BP0820	BP0820	2	1	2	0	0	0	0	0	0
BP0823	BP0823	3	4	5	2	9	5	19	34	20
BP0824	BP0824	21	42	28	4	15	13	7	8	13
BP0825	BP0825	3	6	4	0	3	2	1	0	0
BP0826	BP0826	0	0	0	0	0	0	0	0	0
BP0827	BP0827	0	1	0	0	0	0	0	1	0
BP0828	BP0828	1	0	1	0	0	0	4	2	0
BP0829	BP0829	2	11	5	0	9	2	2	1	1
BP0832	BP0832	3	6	4	1	2	1	0	0	0
BP0834	BP0834	0	2	3	0	0	1	0	0	1
BP0835	BP0835	0	1	2	1	3	6	3	4	1
BP0836	BP0836	1	0	0	0	0	0	0	0	0
BP0837	BP0837	0	0	1	0	1	0	0	1	0
BP0838	BP0838	1.015	3.014	1.014	0	1.069	3.042	0	0	0
BP0840	BP0840	1402	3255	2198	70	188	140	29	37	33
BP0855	BP0855	5	20	20	0	2	3	0	0	0
BP0858	BP0858	2	3	2	0	2	0	0	2	0
BP0860	BP0860	0	4	0	0	0	0	0	0	0
BP0861	BP0861	0	1	0	0	0	0	0	0	0
BP0862	BP0862	3	10	4	1	2	1	3	1	6
BP0867	BP0867	0	19.959	0	0	0	0	0	0	0
BP0870	BP0870	1	9	9	3	5	4	6	3	4
BP0871	BP0871	0	0	150.898	0.207	0	0	0	0	0
BP0872	BP0872	1	6	5	0	1	1	0	0	1
BP0875	BP0875	0	3	1	0	0	0	1	0	0
BP0876	BP0876	2	4	2	1	2	1	0	0	0
BP0877	BP0877	2	1	2	1	1	0	1	0	0
BP0878	BP0878	2	6	8	0	0	1	0	3	1
BP0882	BP0882	0	0	0	0	0	1	0	0	0
BP0883	BP0883	0	0	0	0	0	0	0	0	0
BP0884	BP0884	0	0	0	0	0	0	0	0	0
BP0886	BP0886	0	0	1	0	0	0	0	0	0
BP0887	BP0887	0	0	1	0	0	0	0	0	0
BP0888	BP0888	0	0	1	0	0	0	0	0	0
BP0891	BP0891	0	0	0	0.207	0	0	0	0	0
BP0892	BP0892	0	3	1	0	2	1	0	0	0
BP0893	BP0893	11	15	13	2	14	11	12	18	13
BP0895	BP0895	2	2	1	0	3	3	0	1	1
BP0896	BP0896	1	1	0	0	0	0	0	0	0
BP0897	BP0897	0	0	0	0	0	0	2.226	4.786	2.048
BP0898	BP0898	0	2	1	0	0	0	0	0	0
BP0899	BP0899	1	2	3	0	0	0	0	0	0
BP0900	BP0900	0	6	1	0	1	2	0	2	0
BP0901	BP0901	3	3	1	1	1	2	0	0	0
BP0902	BP0902	0	0	0	0	1	1	0	0	0
BP0903	BP0903	0	1	1	1	0	0	2	0	0
BP0906	BP0906	6	5	7	0	2	0	2	2	0
BP0908	BP0908	0	1	1	0	0	0	0	0	0
BP0911	BP0911	2	0	0	0	0	0	0	0	0
BP0913	BP0913	0	0	0	0	0	2	0	0	0
BP0914	BP0914	0	2	1	0	0	0	0	0	0
BP0915	BP0915	0	0	0	0	1	0	0	0	0
BP0918	BP0918	2	4	3	0	1	1	0	0	1
BP0920	BP0920	0	2	0	0	0	0	0	0	0
BP0922	BP0922	0	0	0	0	1	0	0	0	0
BP0923	BP0923	0	3	3	0	0	2	0	2	1
BP0924	BP0924	6	8	7	1	4	3	2	0	0
BP0925	BP0925	0	0	0	0	0	0	0	0	0
BP0926	BP0926	0	0	1	0	0	0	0	0	0
BP0927	BP0927	0	1	0	0	0	1	0	0	0
BP0928	BP0928	2	9	7	1	6	5	0	3	3
BP0929	BP0929	3	4	3	0	0	1	0	0	0
BP0930	BP0930	0	1	0	0	2	0	0	0	0
BP0931	BP0931	0	0	0	0	0	0	0	0	0
BP0932	BP0932	0	0	0	1	0	0	0	0	0
BP0934	BP0934	0	0	0	0	0	0	0	0	0
BP0935	BP0935	0	1	0	0	0	0	0	0	0
BP0936	BP0936	2	2	3	0	0	0	0	0	0
BP0937	BP0937	5	6	5	2	2	1	0	0	4
BP0939	BP0939	0	1	0	0	0	0	5	2	3
BP0940	BP0940	1	2	0	0	0	0	0	0	0
BP0941	BP0941	5	11	13	0	4	2	0	1	0
BP0952	BP0952	0	4	1	0	1	0	1	0	0
BP0953	BP0953	4	8	11	2	1	0	0	1	0
BP0956	BP0956	1	3	6	0	0	0	0	0	0
BP0960	BP0960	0	4	2	3	7	2	0	3	0
BP0964	BP0964	7	13	16	0	4	3	1	1	1
BP0965	BP0965	18	26	20	4	3	6	0	0	1
BP0972	BP0972	2	11	4	1	9	2	2	5	2
BP0973	BP0973	1	3	4	2	1	1	3	3	1
BP0974	BP0974	0	0	0	0	1	0	0	0	0
BP0976	BP0976	3	3	12	0	1	0	1	0	0
BP0977	BP0977	0	2	3	0	0	0	0	1	0
BP0981	BP0981	1	2	1	0	0	1	0	0	0
BP0982	BP0982	0	7	6	0	0	1	1	1	0
BP0983	BP0983	1	7	0	1	0	1	1	0	0
BP0987	BP0987	1	2	6	1	1	2	0	0	0
BP0988	BP0988	4	2	5	0	0	0	0	1	0
BP0991	BP0991	2	8	4	0	2	0	0	1	0
BP0992	BP0992	2	5	5	1	0	4	1	0	0
BP0998	BP0998	2	5	3	1	1	0	0	1	0
BP1004	BP1004	3	3	3	4	9	5	0	0	1
BP1005	BP1005	8	10	7	5	13	12	2	3	0
BP1006	BP1006	0	1	1	0	0	0	0	0	0
BP1009	BP1009	0	0	1	0	0	0	0	0	0
BP1010	BP1010	1	1	1	0	0	0	0	0	1
BP1012	BP1012	2	5	3	0	3	3	0	0	0
BP1016	BP1016	1	7	4	0	1	2	0	0	1
BP1017	BP1017	8	15	4	0	1	3	0	1	0
BP1018	BP1018	1	4	1	1	1	1	0	0	0
BP1035	BP1035	0	0	0	6.416	0	0	1.375	0.406	0
BP1036	BP1036	8	14	5	3	3	3	0	0	0
BP1039	BP1039	4	5	4	0	1	0	0	0	0
BP1040	BP1040	10	14	11	0	0	1	0	0	0
BP1041	BP1041	6	15	4	2	4	1	0	0	0
BP1044	BP1044	0	0	46.2	0.586	43.154	0	1.375	2.756	0
BP1047	BP1047	9	13	9	0	7	0	1	0	2
BP1051	BP1051	6	4	11	1	0	2	0	2	0
BP1053	BP1053	13.711	0	0	0.586	0	0	1.375	2.756	1.75
BP1056	BP1056	4	3	3	0	0	1	1	1	1
BP1057	BP1057	45	56	53	7	35	15	10	10	6
BP1058	BP1058	17	28	33	5	15	12	5	4	8
BP1059	BP1059	5	4	9	3	0	4	1	1	0
BP1061	BP1061	12	26	19	1	4	4	0	1	1
BP1062	BP1062	3	6	5	0	0	0	0	0	1
BP1063	BP1063	4	17	7	0	0	0	0	1	1
BP1066	BP1066	5	5	7	0	0	1	0	0	1
BP1074	BP1074	1	8	6	0	3	2	0	1	1
BP1079	BP1079	5	3	4	0	2	1	0	3	3
BP1080	BP1080	0	0	0	0	0	0	0	0	0
BP1083	BP1083	6	14	11	1	2	3	1	2	0
BP1085	BP1085	8	20	15	0	2	2	1	3	0
BP1086	BP1086	0	0	0	0	0	0	2.226	0	2.048
BP1087	BP1087	30	48	29	8	29	18	11	19	7
BP1088	BP1088	7	14	6	4	10	3	4	4	4
BP1089	BP1089	0	4	2	1	2	0	0	1	3
BP1090	BP1090	4	23	14	0	2	3	2	2	1
BP1091	BP1091	5	8	4	0	6	4	1	2	1
BP1092	BP1092	8	9	7	3	5	0	1	3	0
BP1099	BP1099	0	0	0	0	0	1	0	1	0
BP1100	BP1100	0	0	0	0	0	0	0	0	0
BP1101	BP1101	0	4	2	0	0	0	0	0	0
BP1103	BP1103	6	15	12	0	2	0	0	0	0
BP1106	BP1106	0	3	3	0	1	0	0	1	0
BP1109	BP1109	0	2	3	1	0	2	1	1	1
BP1111	BP1111	0	0	0	0	0	0	0	0	0
BP1115	BP1115	9	12	6	1	4	7	1	5	0
BP1116	BP1116	13	18	20	7	11	6	5	10	4
BP1118	BP1118	33.071	87.062	70.414	0	3.506	7.713	0	0	0
BP1122	BP1122	0	0	1	0	1	0	0	0	0
BP1123	BP1123	14	27	19	0	2	0	1	2	2
BP1127	BP1127	9	3	6	0	0	1	0	1	0
BP1129	BP1129	5	10	4	0	0	0	0	0	0
BP1131	BP1131	0	1	1	0	0	0	0	0	0
BP1132	BP1132	1	0	0	0	0	0	0	0	0
BP1134	BP1134	0	0	0	8.957	0	0	2.226	4.786	2.048
BP1139	BP1139	0	0	0	0	0	1	1	1	0
BP1141	BP1141	0	1	0	0	0	0	0	0	0
BP1145	BP1145	12	33	21	0	2	4	1	4	1
BP1146	BP1146	7	23	16	1	4	1	2	3	0
BP1148	BP1148	2	5	7	0	4	1	0	0	0
BP1151	BP1151	4	8	7	2	6	7	4	2	3
BP1152	BP1152	2	2	3	3	3	1	17	28	10
BP1153	BP1153	2	2	0	0	1	4	3	7	0
BP1154	BP1154	0	0	1	0	2	2	3	3	3
BP1155	BP1155	2	2	3	0	3	3	1	4	0
BP1156	BP1156	1	8	4	0	4	0	0	1	0
BP1158	BP1158	1	0	2	1	0	0	0	0	0
BP1159	BP1159	0	0	0	0	0	0	0	0	0
BP1160	BP1160	0	2	1	1	0	1	0	0	0
BP1161	BP1161	0	0	0	0	0	0	0	0	0
BP1162	BP1162	1	1	0	0	0	0	0	0	0
BP1163	BP1163	0	0	1	0	0	0	0	1	0
BP1164	BP1164	0	1	1	0	0	1	0	1	0
BP1165	BP1165	1	5	2	0	0	0	0	0	0
BP1165A	BP1165A	0	0	0	0	0	0	0	0	0
BP1167	BP1167	1	2	3	0	0	0	0	0	0
BP1168	BP1168	5	5	9	2	7	6	0	3	0
BP1169	BP1169	0	2	1	0	0	0	0	0	0
BP1170	BP1170	0	0	0	0	0	0	0	0	0
BP1171	BP1171	0	0	0	0	0	0	0	0	0
BP1174	BP1174	0	0	0	0	0	0	0	3	0
BP1175	BP1175	3	5	4	3	2	2	1	0	0
BP1178	BP1178	2	6	4	0	1	0	0	2	1
BP1180	BP1180	6	9	15	0	2	0	3	5	1
BP1182	BP1182	0	1	1	0	0	0	0	0	0
BP1183	BP1183	0	1	2	0	0	0	0	0	0
BP1184	BP1184	0	4	1	0	0	0	0	0	0
BP1186	BP1186	0	1	0	0	0	0	0	1	0
BP1188	BP1188	2	0	4	0	0	1	1	0	0
BP1188A	BP1188A	0	0	1	0	0	0	0	0	0
BP1189	BP1189	3	4	4	1	2	0	0	0	0
BP1190	BP1190	0	0	0	0	0	0	0	0	0
BP1191	BP1191	5	6	6	3	0	1	1	1	1
BP1192	BP1192	1	2	4	0	1	2	1	1	0
BP1193	BP1193	2	1	2	3	1	4	3	3	0
BP1194	BP1194	3	7	4	1	1	0	0	0	1
BP1195	BP1195	0	6	3	0	2	1	0	0	0
BP1196	BP1196	6	13	4	0	3	3	0	0	0
BP1202	BP1202	5	7	3	1	0	0	0	1	1
BP1203	BP1203	6	18	8	0	5	1	3	3	3
BP1204	BP1204	1	7	7	0	1	0	1	0	0
BP1205	BP1205	0	2	5	0	0	0	0	0	0
BP1206	BP1206	0	1	0	0	1	0	0	0	0
BP1207	BP1207	0	0	1	0	0	0	1	0	0
BP1208	BP1208	0	3	2	0	2	0	0	0	0
BP1209	BP1209	0	0	0	0	1	0	0	0	0
BP1211	BP1211	0	0	2	0	0	0	0	0	0
BP1212	BP1212	1	0	0	0	0	0	0	0	0
BP1213	BP1213	0	0	0	0	0	0	0	0	0
BP1216	BP1216	3	2	3	0	1	0	0	0	0
BP1218	BP1218	5	12	9	0	2	1	0	0	0
BP1219	BP1219	8	12	10	0	0	0	0	0	0
BP1220	BP1220	4	2	3	0	0	0	0	0	0
BP1222	BP1222	11	18	22	2	2	4	1	0	2
BP1223	BP1223	1	5	2	1	0	1	1	0	0
BP1225	BP1225	3	3	3	0	1	1	0	1	2
BP1226	BP1226	3	4	3	0	2	0	0	0	0
BP1228	BP1228	3	2	2	1	1	2	1	0	0
BP1229	BP1229	20	28	19	7	15	9	8	12	10
BP1231	BP1231	8	25	16	2	4	2	2	0	1
BP1233	BP1233	2	2	3	0	1	1	1	0	0
BP1234	BP1234	1	4	4	1	2	2	0	0	1
BP1238	BP1238	3	1	4	1	2	1	1	1	0
BP1239	BP1239	0	1	2	0	0	1	0	1	0
BP1240	BP1240	3	4	3	0	0	0	0	0	0
BP1241	BP1241	9	10	9	2	1	7	0	0	2
BP1242	BP1242	13	12	15	5	9	8	2	3	3
BP1243	BP1243	4	14	10	1	2	3	1	2	2
BP1244	BP1244	13	28	20	1	7	2	2	2	0
BP1245	BP1245	12	24	5	0	1	1	0	0	0
BP1251	BP1251	29	70	47	0	4	4	2	0	0
BP1252	BP1252	14	28	27	2	3	5	0	0	0
BP1253	BP1253	1	6	1	1	2	2	0	1	0
BP1255	BP1255	3	1	3	0	1	1	0	0	0
BP1256	BP1256	1	5	1	0	2	0	0	0	1
BP1257	BP1257	5	6	3	1	3	1	1	0	0
BP1259	BP1259	14	21	19	3	6	2	1	0	1
BP1265	BP1265	5	7	5	2	4	1	0	0	0
BP1267	BP1267	5	5	7	1	3	1	0	0	0
BP1270	BP1270	0	0	0	0	0	0	0	0	0
BP1278	BP1278	4.84	0	0	0	0	0	0	0	0
BP1279	BP1279	6	10	10	2	6	2	2	2	1
BP1286	BP1286	0	0	0	0	0	0	0	0	0
BP1287	BP1287	0	0	0	0	0	0	0	0	0
BP1289	BP1289	0	2	0	1	0	0	0	2	0
BP1290	BP1290	5	13	11	6	11	10	9	10	12
BP1291	BP1291	6	14	7	4	14	7	1	12	6
BP1292	BP1292	1	5	2	0	1	2	0	0	1
BP1295	BP1295	0	0	0	0	0	0	0	0	0
BP1296	BP1296	0	1	3	0	0	1	0	0	1
BP1297	BP1297	5	1	2	0	0	2	1	1	0
BP1298	BP1298	1	1	1	0	1	0	0	0	0
BP1299	BP1299	4	5	3	1	1	2	1	2	0
BP1300	BP1300	3	2	1	1	1	0	0	0	0
BP1301	BP1301	0	3	1	0	0	1	1	0	0
BP1302	BP1302	2	2	0	1	1	3	2	0	0
BP1304	BP1304	5	3	4	3	2	0	1	4	0
BP1305	BP1305	27	50	52	9	25	20	13	17	13
BP1307	BP1307	0	2	1	0	0	1	0	0	0
BP1311	BP1311	6	5	2	4	3	3	1	3	3
BP1313	BP1313	0	0	0	0	0	0	1	0	0
BP1314	BP1314	1	5	5	1	5	6	1	1	3
BP1315	BP1315	7	9	3	0	4	2	1	2	2
BP1318	BP1318	0	3	3	1	3	1	0	2	1
BP1319	BP1319	3	8	9	3	9	14	6	8	2
BP1320	BP1320	3	12	7	9	13	4	16	12	12
BP1323	BP1323	0	0	1	0	0	0	0	0	0
BP1326	BP1326	0	0	0	0	0	0	0	0	0
BP1329	BP1329	0	0	0	0	0	2	0	0	0
BP1333	BP1333	0	0	0	0	0	0	0	0	0
BP1334	BP1334	0	0	0	0	0	0	0	0	0
BP1335	BP1335	0	0	1	0	0	0	0	0	0
BP1339	BP1339	0	0	0	0	0	0	0	0	0
BP1340	BP1340	0	0	0	0	0	0	0	0	0
BP1342	BP1342	1	0	1	0	2	1	0	2	2
BP1344	BP1344	3	1	5	0	0	0	2	1	0
BP1345	BP1345	0	16	14	0	0	2	0	0	0
BP1346	BP1346	9	10	8	0	3	2	0	0	0
BP1347	BP1347	0	0	0	0	1	0	0	1	0
BP1349	BP1349	4	11	4	1	2	3	1	2	1
BP1350	BP1350	0	0	0	0	0	0	0	0	0
BP1352	BP1352	0	0	0	0	0	0	0	0	0
BP1353	BP1353	0	0	0	0	0	0	0	0	0
BP1354	BP1354	1	0	1	0	0	0	0	0	0
BP1355	BP1355	5	2	7	0	3	0	0	0	0
BP1358	BP1358	1	2	2	0	1	0	1	2	0
BP1359	BP1359	2	1	2	0	2	1	0	0	0
BP1360	BP1360	5	5	7	1	3	6	0	0	0
BP1362	BP1362	26	28	28	0	3	4	0	0	1
BP1363	BP1363	15	26	24	1	0	0	0	0	0
BP1364	BP1364	25	59	39	3	6	11	1	4	1
BP1365	BP1365	0	0	0	0	0	0	0	0	0
BP1370	BP1370	0	3	0	0	1	0	0	0	0
BP1405	BP1405	0	0	0	0	0	0	0	0	0
BP1406	BP1406	0	0	0	0	0	0	0	0	0
BP1413	BP1413	5	6	3	0	4	3	1	5	1
BP1426	BP1426	10	18	11	2	8	3	1	1	2
BP1427	BP1427	57	107	85	4	13	12	2	1	1
BP1428	BP1428	19	38	35	4	9	4	4	4	3
BP1434	BP1434	10	29	16	0	4	2	0	0	0
BP1435	BP1435	18	9	11	2	3	5	2	1	3
BP1437	BP1437	1	2	1	0	0	0	0	0	0
BP1438	BP1438	6	7	3	1	2	0	1	2	1
BP1439	BP1439	0	0	0	1.349	0	1.214	0	0	0
BP1440	BP1440	12	15	9	0	3	5	0	0	1
BP1441	BP1441	7	7	12	2	2	2	1	0	1
BP1443	BP1443	2	3	5	0	2	2	0	0	1
BP1444	BP1444	3	4	1	2	3	4	1	1	0
BP1445	BP1445	12	12	1	1	4	0	2	4	2
BP1446	BP1446	7	8	11	3	0	0	0	0	0
BP1448	BP1448	1	1	0	0	0	2	0	0	0
BP1449	BP1449	2	3	4	0	2	0	2	0	0
BP1450	BP1450	0	0	0	0	0	0	0	0	0
BP1456	BP1456	2	2	0	0	0	0	0	0	0
BP1457	BP1457	1	0	0	0	0	0	0	0	0
BP1458	BP1458	1	1	1	0	0	1	0	0	0
BP1463	BP1463	9	12	7	1	3	0	1	1	0
BP1467	BP1467	9	13	6	3	3	4	2	2	2
BP1468	BP1468	3	8	11	3	6	2	3	1	0
BP1469	BP1469	2	7	4	1	5	2	0	2	1
BP1470	BP1470	8	18	20	2	6	8	1	3	0
BP1471	BP1471	3	4	4	3	1	1	0	0	0
BP1474	BP1474	2	2	1	0	1	1	0	0	0
BP1476	BP1476	0	1	0	1	0	1	0	0	0
BP1477	BP1477	3	3	6	1	0	1	0	0	0
BP1479	BP1479	4	2	5	0	1	1	1	1	1
BP1480	BP1480	3	4	3	0	0	2	1	0	0
BP1485	BP1485	18	51	25	5	7	2	1	1	1
BP1488	BP1488	3.5	4.5	8	0	0	0	0.5	1	0
BP1489	BP1489	7	14	9	0	0	0	0	0	0
BP1492	BP1492	6	1	4	0	2	0	0	0	0
BP1495	BP1495	2	1	0	0	1	1	0	0	0
BP1496	BP1496	0	0	1	0	0	0	0	0	0
BP1500	BP1500	4	2	2	0	2	0	0	0	0
BP1503	BP1503	2	0	2	0	2	0	0	0	0
BP1505	BP1505	3	6	10	1	0	2	1	1	0
BP1506	BP1506	2	7	6	2	4	2	1	1	0
BP1507	BP1507	0	0	0	0	0	0	1	0	0
BP1508	BP1508	0	0	0	0	0	0	0	0	0
BP1509	BP1509	0	0	0	0	0	0	0	0	0
BP1510	BP1510	0	0	0	0	0	0	0	0	0
BP1512	BP1512	2	3	3	0	1	0	0	2	0
BP1513	BP1513	0	0	0	0	0	0	0	0	0
BP1514	BP1514	0	0	0	0	0	0	0	0	0
BP1515	BP1515	0	3	0	0	0	0	0	0	0
BP1517	BP1517	0	0	0	0	0	0	0	0	0
BP1518	BP1518	3	3	4	0	1	1	0	0	0
BP1520	BP1520	1	3	1	0	1	0	0	1	1
BP1522	BP1522	0	0	0	0	0	0	0	0	0
BP1523	BP1523	0	0	0	0	0	0	0	0	0
BP1524	BP1524	0	0	0	0	0	0	0	0	0
BP1525	BP1525	0	0	1	0	1	0	0	0	1
BP1528	BP1528	5	17	7	1	1	1	0	0	0
BP1529	BP1529	7	12	5	0	4	1	0	0	0
BP1530	BP1530	1	1	1	0	0	0	0	0	0
BP1531	BP1531	7	7	8	1	2	6	4	6	7
BP1532	BP1532	1	0	1	0	1	1	1	0	0
BP1533	BP1533	1	3	0	0	0	0	0	0	0
BP1534	BP1534	2	4	0	0	2	0	0	0	0
BP1535	BP1535	3	6	7	0	2	1	1	0	1
BP1536	BP1536	5	5	7	0	4	3	0	0	0
BP1539	BP1539	5	15	10	1	2	1	3	3	4
BP1541	BP1541	1	3	0	0	0	0	0	0	0
BP1542	BP1542	1	3	0	2	1	0	0	0	0
BP1543	BP1543	3	5	3	0	2	3	0	3	1
BP1545A	BP1545A	0	0	0	0	0	0	0	0	0
BP1546	BP1546	3	6	5	0	2	0	0	0	0
BP1547	BP1547	11	17	18	0	3	0	0	0	0
BP1548	BP1548	17	19	9	1	2	3	0	0	0
BP1550	BP1550	2	8	5	3	2	2	0	0	0
BP1553	BP1553	0	3	1	0	0	1	0	0	0
BP1554	BP1554	1	4	2	0	0	0	0	1	0
BP1555	BP1555	2	3	5	2	1	1	1	1	0
BP1556	BP1556	11	10	9	4	3	2	5	2	3
BP1558	BP1558	0	0	0	0	0	0	0	0	0
BP1560	BP1560	0	0	0	0	0	0	0	0	0
BP1561	BP1561	0	1	0	0	1	1	0	0	0
BP1562	BP1562	0	0	1	0	0	1	0	0	0
BP1563	BP1563	0	2	2	0	3	1	0	0	0
BP1565	BP1565	3	0	2	1	3	0	0	0	2
BP1567	BP1567	4	12	4	0	4	2	1	0	0
BP1569	BP1569	23	41	30	4	9	4	3	3	0
BP1579	BP1579	2	1	2	2	2	0	3	1	0
BP1580	BP1580	2	5	2	2	4	0	3	3	0
BP1581	BP1581	3	5	3	0	0	0	1	2	2
BP1582	BP1582	2	3	1	0	0	0	0	0	0
BP1584	BP1584	2	1	0	0	0	1	0	1	0
BP1585	BP1585	1	1	1	0	1	0	1	1	1
BP1586	BP1586	0	0	1	0	0	0	0	0	0
BP1587	BP1587	2	4	1	0	1	0	0	0	0
BP1589	BP1589	0	5	0	0	0	0	0	0	0
BP1590	BP1590	6	11	4	0	3	0	2	4	0
BP1591	BP1591	1	3	1	0	1	1	0	1	0
BP1592	BP1592	15	23	17	3	5	13	2	4	2
BP1593	BP1593	3	5	2	1	2	5	1	0	0
BP1595	BP1595	3	1	3	1	1	0	0	0	0
BP1599	BP1599	3	2	4	4	2	6	3	3	1
BP1600	BP1600	0	2	0	0	0	1	0	0	0
BP1601	BP1601	1	5	4	0	0	1	0	0	1
BP1604	BP1604	0	4	3	0	2	3	1	2	0
BP1605	BP1605	2	1	4	1	1	1	0	2	1
BP1607	BP1607	0	1	1	0	0	0	0	0	0
BP1611	BP1611	5	7	7	1	2	0	2	0	1
BP1613	BP1613	9	14	12	2	1	3	0	0	1
BP1614	BP1614	1	3	1	0	1	0	0	0	0
BP1615	BP1615	0	1	1	0	0	0	0	0	0
BP1619	BP1619	1	2	2	0	0	0	3	4	1
BP1635	BP1635	0	0	0	0	0	0	0	0	0
BP1636	BP1636	0	0	0	0	0	0	0	0	0
BP1637	BP1637	0	0	0	0	0	0	0	0	0
BP1638	BP1638	0	2	0	0	0	0	0	0	0
BP1639	BP1639	0	0	1	0	0	0	0	0	0
BP1640	BP1640	0	0	0	0	0	0	0	0	0
BP1641	BP1641	0	0	0	0	0	0	0	0	0
BP1643	BP1643	1	2	2	0	2	0	3	1	1
BP1644	BP1644	0	1	0	0	0	0	0	0	0
BP1645	BP1645	0	1	0	0	0	0	0	0	0
BP1646	BP1646	1	1	1	0	0	0	1	0	0
BP1647	BP1647	0	0	0	0	0	0	2.226	0	2.048
BP1651	BP1651	9	3	9	1	1	3	1	0	1
BP1657	BP1657	0	1	0	0	0	0	0	1	0
BP1658	BP1658	4	4	6	0	4	2	1	0	0
BP1659	BP1659	2	0	1	0	0	0	0	0	0
BP1662	BP1662	5	19	9	3	7	3	3	4	1
BP1666	BP1666	0	1	1	0	0	0	0	0	0
BP1667	BP1667	0	2	0	0	0	1	0	1	0
BP1668	BP1668	0	0	0	0	0	1	0	0	0
BP1670	BP1670	0	1	0	0	0	0	0	0	0
BP1671	BP1671	0	0	1	0	0	0	0	0	0
BP1673	BP1673	0	1	0	0	0	0	0	0	0
BP1674	BP1674	0	1	2	0	0	0	0	0	0
BP1675	BP1675	0	0	0	0	0	0	0	0	0
BP1678	BP1678	0	0	0	0	0	0	0	0	0
BP1682	BP1682	0	2	1	0	0	0	0	1	1
BP1683	BP1683	0	0	0	0	0	0	0	0	0
BP1685	BP1685	2	0	0	0	0	0	0	1	0
BP1686	BP1686	1	1	2	0	0	0	0	0	0
BP1687	BP1687	3	1	4	1	1	0	0	0	1
BP1688	BP1688	2	1	1	0	0	0	0	0	0
BP1698	BP1698	1	5	2	0	1	0	0	0	0
BP1699	BP1699	2	7	5	2	3	2	2	0	0
BP1702	BP1702	4	6	6	1	0	2	1	0	0
BP1703	BP1703	0	1	0	0	1	1	0	0	0
BP1704	BP1704	0	0	0	0	0	0	0	0	0
BP1705	BP1705	0	0	0	0	0	0	1	0	0
BP1706	BP1706	16	32	27	2	4	5	0	0	0
BP1707	BP1707	13	22	10	0	4	3	0	0	0
BP1708	BP1708	8	16	12	0	0	2	0	0	0
BP1709	BP1709	7	13	13	2	2	1	0	0	1
BP1711	BP1711	0	0	15.903	0	0	0	0	0	0
BP1712	BP1712	3	4	5	0	4	2	0	0	1
BP1715	BP1715	6	13	10	1	0	0	2	0	0
BP1717	BP1717	13.711	94.871	0	0.586	0	29.867	1.375	2.756	1.75
BP1718	BP1718	2	9	7	0	3	1	2	0	0
BP1721	BP1721	10	19	12	0	6	2	2	1	0
BP1722	BP1722	11	24	10	2	1	3	0	0	0
BP1723	BP1723	6	9	3	2	0	0	5	3	6
BP1724	BP1724	0	0	0	0	0	1	0	1	0
BP1726	BP1726	5	6	2	0	3	4	1	1	5
BP1727	BP1727	0	1	2	0	0	0	0	0	0
BP1728	BP1728	7	44	27	1	4	5	0	0	0
BP1729	BP1729	3	12	9	1	0	0	1	0	1
BP1730	BP1730	2	6	2	0	1	0	0	0	0
BP1736	BP1736	4	5	1	5	5	1	6	11	13
BP1737	BP1737	1	3	1	0	0	8	6	4	2
BP1738	BP1738	3	4	0	2	3	4	4	12	8
BP1743	BP1743	0	0	0	0	0	0	0	0	0
BP1744	BP1744	2	4	0	0	0	0	0	0	0
BP1745	BP1745	4	3	5	2	3	0	2	1	1
BP1746	BP1746	10	20	16	3	10	8	5	3	1
BP1747	BP1747	3	10	7	1	2	0	1	0	0
BP1749	BP1749	2	5	0	2	1	2	0	2	0
BP1750	BP1750	0	2	2	2	5	2	1	0	0
BP1756	BP1756	3	21	10	0	3	1	3	1	0
BP1757A	BP1757A	0	0	3	1	0	0	0	0	0
BP1758	BP1758	32	68	36	20	31	18	16	25	16
BP1760	BP1760	2	1	3	0	0	0	0	0	0
BP1761	BP1761	11	25	20	0	2	2	0	1	0
BP1762	BP1762	4	14	6	0	1	1	0	0	0
BP1766	BP1766	0	1	0	0	0	0	0	0	0
BP1768	BP1768	4	7	3	0	0	0	0	0	0
BP1769	BP1769	1	3	3	0	0	0	0	0	0
BP1771	BP1771	4	8	5	0	1	3	1	0	0
BP1773	BP1773	0	0	0	0	1	0	0	0	0
BP1778	BP1778	0	1	2	0	1	0	2	7	4
BP1779	BP1779	0	1	0	0	0	0	1	1	1
BP1780	BP1780	0	0	0	0	0	0	1	0	0
BP1781	BP1781	0	0	0	0	0	0	0	0	0
BP1782	BP1782	0	0	0	0	0	0	0	0	0
BP1783	BP1783	0	0	0	0	0	0	0	0	0
BP1784	BP1784	0	0	0	0	0	0	0	0	0
BP1792	BP1792	0	0	0	8.957	0	0	2.226	4.786	2.048
BP1798	BP1798	6	12	12	2	5	6	13	19	14
BP1805	BP1805	2	1	1	0	0	1	0	0	0
BP1806	BP1806	2	7	5	1	1	2	1	0	0
BP1807	BP1807	0	0	0	0	0	3.729	0.416	0	0
BP1812	BP1812	0	3	1	0	1	1	1	1	0
BP1814	BP1814	1	6	1	0	0	1	0	0	0
BP1815	BP1815	5	5	5	1	0	1	0	0	0
BP1820	BP1820	0	1	0	0	0	0	1	0	0
BP1822	BP1822	0	0	0	0	0	0	0	0	0
BP1823	BP1823	0	1	0	0	0	0	0	0	0
BP1824	BP1824	0	0	0	0	0	0	0	0	0
BP1825	BP1825	1	1	0	0	0	0	0	0	0
BP1826	BP1826	1	3	1	0	1	0	1	0	0
BP1827	BP1827	2	1	0	0	0	0	1	0	0
BP1829	BP1829	0	0	0	0	1	0	0	0	0
BP1830	BP1830	1	0	1	0	0	0	0	0	0
BP1831	BP1831	0	0	0	0	0	0	0	0	0
BP1833	BP1833	0	0	0	0	0	0	0	0	0
BP1834	BP1834	0	0	0	0	0	0	0	0	0
BP1835	BP1835	0	0	0	0	0	0	0	0	0
BP1837	BP1837	9	7	6	0	2	4	0	0	0
BP1838	BP1838	0	3	1	1	0	0	0	0	0
BP1842	BP1842	5	16	10	2	9	1	0	2	1
BP1843	BP1843	4	11	8	1	2	2	0	1	0
BP1844	BP1844	0	0	18.94	0	0	0	0	0	0
BP1845	BP1845	2	5	0	0	1	0	0	1	0
BP1846	BP1846	6	12	6	1	1	3	1	2	1
BP1849	BP1849	6	5	1	1	0	0	1	1	0
BP1850	BP1850	8	6	5	0	9	5	1	0	0
BP1851	BP1851	4	4	2	1	3	2	0	1	0
BP1852	BP1852	1	5	3	0	0	0	0	0	0
BP1862	BP1862	0	1	1	0	0	0	0	0	0
BP1863	BP1863	0	0	1	0	0	0	0	0	0
BP1864	BP1864	0	2	0	0	0	0	1	0	0
BP1865	BP1865	4	0	3	0	1	1	0	0	0
BP1874	BP1874	3	3	1	0	0	1	1	0	0
BP1875	BP1875	0	0	1	0	0	0	1	0	0
BP1886	BP1886	2	1	3	0	1	2	0	0	0
BP1887	BP1887	1	9	7	0	1	2	1	0	0
BP1890	BP1890	0	0	1	0	0	0	0	0	0
BP1891	BP1891	0	0	0	0	0	0	0	0	0
BP1892	BP1892	0	0	1	0	0	0	0	0	0
BP1894	BP1894	3	4	4	1	0	0	0	3	0
BP1896	BP1896	0	3	1	1	0	3	0	1	1
BP1898	BP1898	1	3	1	0	1	0	0	0	0
BP1899	BP1899	0	2	10	0	1	1	0	0	1
BP1900	BP1900	1	1	2	0	0	0	0	0	0
BP1901	BP1901	3	4	4	0	0	0	0	0	0
BP1903	BP1903	5	14	16	0	2	2	0	1	0
BP1907	BP1907	0	0	2	0	0	1	0	0	0
BP1909	BP1909	1	6	5	0	0	0	0	0	0
BP1911	BP1911	0	0	0	0	0	0	0	0	0
BP1912	BP1912	2	3	5	1	1	0	0	0	0
BP1915	BP1915	0	0	0	0	0	0	0	0	0
BP1916	BP1916	0	0	0	0	0	0	0	0	0
BP1917	BP1917	0	0	0	0	0	0	0	0	0
BP1918	BP1918	0	0	0	0	0	0	0	0	0
BP1919	BP1919	0	0	0	0	0	0	0	0	0
BP1920	BP1920	0	0	0	0	0	0	0	0	0
BP1922	BP1922	0	0	0	0	0	0	0	0	0
BP1923	BP1923	0	0	0	1	1	1	0	0	0
BP1924	BP1924	1	2	5	0	1	0	0	0	0
BP1925	BP1925	5	8	6	0	0	0	1	0	2
BP1926	BP1926	0	0	3	0	0	0	1	0	0
BP1928	BP1928	0	0	0	0	0	0	0	0	0
BP1929	BP1929	0	0	2	0	0	1	0	0	0
BP1930	BP1930	0	1	1	0	0	0	0	0	0
BP1931	BP1931	0	0	0	0	1	0	0	1	0
BP1933	BP1933	1	1	0	0	1	0	0	1	0
BP1934	BP1934	0	0	0	0	0	0	0	0	0
BP1935	BP1935	0	0	0	0	0	0	0	0	0
BP1936	BP1936	0	0	0	0	0	0	0	0	0
BP1937	BP1937	0	0	0	0	0	0	0	0	0
BP1938	BP1938	0	0	0	0	0	0	0	0	0
BP1939	BP1939	1	0	1	0	0	0	0	2	1
BP1941	BP1941	0	0	0	0	0	0	0	0	1
BP1945	BP1945	2	5	4	0	2	3	1	4	4
BP1946	BP1946	1	1	0	1	0	1	0	0	0
BP1948	BP1948	3	8	1	0	1	0	0	0	0
BP1949	BP1949	3	4	0	0	1	0	0	0	0
BP1950	BP1950	1	1	2	0	0	0	0	0	0
BP1951	BP1951	0	0	1	0	0	0	0	0	0
BP1953	BP1953	1	0	1	0	0	0	0	0	1
BP1954	BP1954	1	0	0	0	0	1	0	0	0
BP1961	BP1961	1	4	2	0	2	0	0	0	0
BP1965	BP1965	0	0	0	0	0	0	0	0	0
BP1969	BP1969	0	0	0	0	0	0	0	1	0
BP1973	BP1973	5	6	2	1	2	1	0	1	0
BP1974	BP1974	7	3	1	3	2	4	0	1	0
BP1975	BP1975	3	5	2	0	2	0	0	0	0
BP1979	BP1979	1	2	0	0	0	0	1	0	0
BP1980	BP1980	1	5	3	0	1	0	1	0	0
BP1982	BP1982	3	0	0	0	0	0	0	1	1
BP1983	BP1983	3	15	15	1	2	2	1	2	1
BP1984	BP1984	5	5	7	1	0	0	0	0	0
BP1985	BP1985	5	6	5	0	2	0	1	0	0
BP1986	BP1986	7	18	15	0	5	3	0	1	0
BP1987	BP1987	0	0	0	0	0	0	0	0	0
BP1989	BP1989	1	3	0	0	0	0	0	5	0
BP1990	BP1990	0	2	0	1	0	0	0	0	0
BP1991	BP1991	0	0	0	0	0	0	0	0	0
BP1992	BP1992	1	0	2	0	0	0	0	0	0
BP1993	BP1993	0	0	0	0	0	0	0	0	0
BP1994	BP1994	0	0	0	0	0	0	0	0	0
BP1995	BP1995	0	1	1	0	0	0	0	0	0
BP1996	BP1996	0	0	1	0	0	0	0	0	0
BP1997	BP1997	1	0	4	0	1	0	1	0	0
BP1999	BP1999	2	0	1	0	0	0	0	0	0
BP2001	BP2001	1	0	0	0	0	0	0	0	0
BP2003	BP2003	0	1	0	0	0	0	1	0	0
BP2004	BP2004	2	1	1	1	1	1	0	0	0
BP2005	BP2005	1	5	3	0	0	1	0	0	0
BP2006	BP2006	7	4	4	2	1	3	2	4	2
BP2007	BP2007	1	5	4	0	4	2	1	6	1
BP2008	BP2008	0	0	0	0	0	1	0	0	0
BP2009	BP2009	0	0	0	0	0	0	0	0	0
BP2011	BP2011	4	7	8	0	0	0	1	0	0
BP2012	BP2012	10	12	7	0	2	5	0	1	0
BP2013	BP2013	0	1	1	0	0	0	0	0	0
BP2015	BP2015	0	2	1	1	0	0	0	0	1
BP2017	BP2017	9	7	4	0	6	3	1	2	1
BP2019	BP2019	0	2	0	0	1	1	0	1	0
BP2020	BP2020	0	0	0	0	0	0	0	0	0
BP2022	BP2022	4	12	9	2	3	1	0	3	2
BP2023	BP2023	1	7	5	1	0	0	0	1	0
BP2024	BP2024	3	1	1	0	1	0	0	0	1
BP2025	BP2025	2	2	1	0	2	1	0	1	0
BP2026	BP2026	1	4	3	1	0	1	0	0	0
BP2027	BP2027	1	0	2	0	3	0	0	0	0
BP2028	BP2028	1	0	1	0	0	0	0	0	0
BP2030	BP2030	0	1	0	0	0	0	0	0	0
BP2031	BP2031	0	2	1	0	0	0	0	0	0
BP2034	BP2034	5	11	8	1	5	4	2	5	2
BP2037	BP2037	0	0	2	0	0	0	0	0	0
BP2038	BP2038	0	3	0	0	1	0	0	1	0
BP2039	BP2039	1	10	4	0	3	1	1	1	0
BP2040	BP2040	0	6	3	0	1	0	0	0	0
BP2043	BP2043	5	15	16	1	2	0	0	0	0
BP2045	BP2045	2	1	0	0	0	1	0	0	0
BP2046	BP2046	0	1	2	0	0	1	0	0	0
BP2049	BP2049	2	9	7	0	3	0	0	1	0
BP2052	BP2052	9	16	8	0	0	0	0	0	0
BP2055	BP2055	5	8	9	0	4	1	0	2	1
BP2056	BP2056	1	6	3	0	3	0	3	0	0
BP2057	BP2057	1	6	7	1	1	2	0	1	0
BP2058	BP2058	5	9	4	1	1	4	2	3	2
BP2059	BP2059	18	40	22	5	10	6	5	4	1
BP2060	BP2060	6	7	8	1	4	2	0	0	1
BP2061	BP2061	2	2	0	0	0	0	0	1	0
BP2062	BP2062	1	2	1	2	0	0	0	0	0
BP2063	BP2063	0	3	0	0	2	1	0	0	0
BP2066	BP2066	1	0	0	0	0	0	0	0	0
BP2067	BP2067	3	5	2	0	4	0	1	0	0
BP2068	BP2068	2	11	2	0	1	2	0	0	1
BP2070	BP2070	0	1	3	0	1	0	0	0	0
BP2071	BP2071	2	5	4	2	1	1	1	2	0
BP2072	BP2072	4	6	1	0	3	1	1	1	0
BP2073	BP2073	3	2	1	0	1	3	0	0	0
BP2074	BP2074	1	1	0	0	0	0	0	0	0
BP2075	BP2075	10	25	17	0	2	1	0	0	0
BP2076	BP2076	51	108	42	2	9	7	2	1	0
BP2086	BP2086	0	1	0	0	0	1	0	0	0
BP2087	BP2087	0	0	0	0	0	0	2.226	0	2.048
BP2089	BP2089	0	0	0	0	0	0	0	0	0
BP2090	BP2090	0	0	0	0	0	0	0	0	0
BP2091	BP2091	0	1	0	0	0	1	0	0	0
BP2092	BP2092	0	0	0	0	0	0	0	0	0
BP2093	BP2093	1	2	0	0	0	0	0	0	0
BP2094	BP2094	0	0	1	0	0	0	0	0	0
BP2095	BP2095	0	1	0	0	0	0	0	0	0
BP2096	BP2096	1	2	0	0	1	1	0	0	0
BP2097	BP2097	0	2	1	0	0	0	0	0	0
BP2098	BP2098	1	0	0	0	0	0	0	0	0
BP2099	BP2099	0	0	0	0	0	0	0	0	0
BP2100	BP2100	0	4	1	0	0	0	0	1	0
BP2102	BP2102	18	28	19	5	12	8	4	4	2
BP2103	BP2103	2	12	8	1	1	3	0	0	1
BP2105	BP2105	0	0	0	0	0	23.923	0	0	0
BP2106	BP2106	0	2	0	0	0	0	0	0	0
BP2107	BP2107	1	0	0	0	0	0	1	1	1
BP2108	BP2108	1	1	1	0	1	0	1	1	0
BP2109	BP2109	0	0	0	0	0	0	0	0	0
BP2110	BP2110	1	3	0	0	1	0	0	1	0
BP2111	BP2111	0	1	1	0	0	0	0	0	0
BP2114	BP2114	0	0	1	0	0	1	0	0	0
BP2115	BP2115	0	1	0	0	0	0	1	0	0
BP2116	BP2116	0	0	0	0	2	0	0	0	0
BP2119	BP2119	1	2	0	0	1	1	0	0	0
BP2124	BP2124	0	1	0	0	0	0	0	0	0
BP2125	BP2125	3	6	1	0	0	0	0	0	0
BP2125A	BP2125A	0	1	1	1	1	0	0	0	0
BP2126	BP2126	0	0	0	0	0	0	0	0	0
BP2127	BP2127	0	0	1	0	2	0	0	0	0
BP2128	BP2128	0	1	0	0	0	0	0	0	0
BP2129	BP2129	0	0	4	0	0	1	1	0	1
BP2130	BP2130	2	3	1	0	1	0	0	0	0
BP2131	BP2131	1	4	2	1	4	2	1	4	0
BP2132	BP2132	5	6	7	2	10	9	2	4	6
BP2133	BP2133	0	3	2	2	2	2	2	2	1
BP2134	BP2134	0	1	0	0	1	0	0	0	0
BP2138	BP2138	0	0	1	0	0	1	0	0	1
BP2139	BP2139	1	4	3	3	2	0	1	2	0
BP2140	BP2140	1	3	3	0	0	1	0	0	0
BP2141	BP2141	0	0	4	2	1	1	0	0	0
BP2142	BP2142	10	11	7	1	3	2	1	1	0
BP2143	BP2143	3	7	8	2	0	0	0	0	0
BP2144	BP2144	2	4	1	1	2	2	1	1	1
BP2145	BP2145	0	1	1	0	0	0	0	0	0
BP2146	BP2146	1	3	0	0	0	0	0	0	0
BP2147	BP2147	9	21	12	0	2	3	1	2	0
BP2148	BP2148	1	3	0	0	3	4	3	3	2
BP2149	BP2149	3	3	1	0	1	2	0	2	0
BP2150	BP2150	3	3	1	0	0	0	0	0	0
BP2151	BP2151	0	1	1	0	0	1	0	0	1
BP2152	BP2152	0	4	2	2	3	1	0	0	1
BP2153	BP2153	10	9	10	1	6	4	1	2	1
BP2156	BP2156	0	0	1	1	1	0	0	1	0
BP2158	BP2158	0	0	2	0	1	3	0	1	0
BP2161	BP2161	0	0	0	0	0	0	0	0	0
BP2162	BP2162	2	2	2	0	0	0	0	0	0
BP2163	BP2163	0	1	0	0	0	0	0	0	0
BP2164	BP2164	2	7	1	0	2	1	0	1	0
BP2167	BP2167	7	9	14	4	7	4	0	0	0
BP2168	BP2168	1	1	0	0	0	0	0	0	0
BP2170	BP2170	4	18	10	1	3	1	0	0	0
BP2171	BP2171	1	3	2	0	0	0	0	0	0
BP2172	BP2172	23	35	35	1	1	1	0	0	0
BP2173	BP2173	37	35	40	2	4	1	0	1	0
BP2174	BP2174	8	14	11	0	1	0	0	0	0
BP2175	BP2175	20	39	35	1	5	6	0	0	0
BP2176	BP2176	4	13	14	0	2	0	0	0	0
BP2177	BP2177	2	3	9	0	0	1	0	0	0
BP2178	BP2178	2	9	5	0	1	3	0	2	0
BP2179	BP2179	0	2	6	0	1	1	1	0	0
BP2180	BP2180	2	4	3	0	0	2	0	0	0
BP2183	BP2183	3	1	2	0	2	1	0	0	0
BP2187	BP2187	2	11	5	0	1	0	0	0	1
BP2196	BP2196	16	34	27	0	10	3	0	0	1
BP2197	BP2197	16	26	21	4	4	2	1	1	0
BP2200	BP2200	5	11	10	1	6	3	0	0	0
BP2201	BP2201	10	29	27	3	3	2	0	0	1
BP2204	BP2204	0	0	0	0	0	0	0	0	0
BP2206	BP2206	1	1	2	0	0	0	0	0	0
BP2207	BP2207	4.663	12.411	0	0	8.145	0	0.416	0	0
BP2210	BP2210	3	3	3	0	0	0	1	3	1
BP2211	BP2211	4	11	7	1	0	1	1	1	0
BP2213	BP2213	7	8	15	1	3	1	0	1	0
BP2214	BP2214	31.747	0	0	0.207	0	0	0	0	0
BP2216	BP2216	5	4	4	3	13	7	9	14	12
BP2217	BP2217	5	5	2	0	1	1	1	1	0
BP2218	BP2218	3	2	2	0	0	0	0	0	0
BP2219	BP2219	0	1	0	0	1	0	0	0	0
BP2220	BP2220	4	0	3	0	0	2	0	0	0
BP2222	BP2222	4	5	3	1	5	4	5	7	1
BP2225	BP2225	3	6	0	0	1	0	0	0	0
BP2226	BP2226	3	9	7	0	0	1	1	2	0
BP2227	BP2227	0	1	0	1	0	0	1	0	0
BP2229	BP2229	7	22	5	3	2	0	0	1	0
BP2230	BP2230	2	6	2	1	0	1	0	0	0
BP2231	BP2231	4	6	2	0	0	0	0	0	0
BP2232	BP2232	11	20	21	4	3	3	0	1	1
BP2233	BP2233	1	6	9	0	1	1	1	0	0
BP2255	BP2255	5	15	6	1	2	0	0	0	0
BP2258	BP2258	1	2	2	0	0	0	1	1	1
BP2259	BP2259	2	1	3	0	0	1	0	0	0
BP2260	BP2260	2	2	1	0	0	0	0	0	0
BP2265	BP2265	4	4	4	0	1	0	0	0	0
BP2268	BP2268	0	1	1	0	0	0	0	0	0
BP2269	BP2269	7	14	18	1	1	1	0	0	0
BP2271	BP2271	3	4	6	1	0	1	2	0	0
BP2274	BP2274	0	0	0	0	0	0	0	0	0
BP2275	BP2275	0	0	0	0	0	0	0	0	0
BP2276	BP2276	0	0	0	0	0	0	0	0	0
BP2277	BP2277	0	0	2	0	0	0	0	0	0
BP2278	BP2278	0	0	1	0	0	0	0	0	0
BP2279	BP2279	0	0	0	0	0	0	0	0	0
BP2280	BP2280	3	6	3	0	1	1	0	1	2
BP2282	BP2282	20	19	19	4	12	11	4	13	5
BP2284	BP2284	3	8	6	1	0	3	2	3	1
BP2285	BP2285	2	1	2	0	0	0	0	0	0
BP2286	BP2286	0	2	2	0	0	0	0	2	0
BP2289	BP2289	0	0	0	0	0	1	0	0	0
BP2290	BP2290	1	0	0	0	0	1	0	0	0
BP2291	BP2291	2	6	5	0	0	1	1	0	1
BP2292	BP2292	5	9	5	0	3	4	0	3	0
BP2293	BP2293	1	2	0	0	0	0	0	0	0
BP2294	BP2294	0	0	0	0	1	0	0	0	0
BP2295	BP2295	0	0	0	0	0	0	0	0	0
BP2296	BP2296	0	0	0	0	1	0	0	0	0
BP2298	BP2298	3	6	5	0	0	1	0	2	1
BP2299	BP2299	0	1	1	0	0	0	0	0	0
BP2300	BP2300	0	1	1	1	0	1	0	0	0
BP2301	BP2301	1	1	1	0	1	0	0	0	0
BP2302	BP2302	0	0	0	0	0	1	0	1	0
BP2303	BP2303	0	1	1	1	1	0	0	0	0
BP2304	BP2304	14	24	25	2	8	5	0	4	1
BP2305	BP2305	0	1	0	1	1	0	1	0	0
BP2306	BP2306	3	14	11	1	5	3	2	2	2
BP2307	BP2307	10	17	20	0	3	2	0	2	2
BP2308	BP2308	13	29	10	1	5	0	2	2	1
BP2312	BP2312	3	8	3	0	1	2	1	2	1
BP2313	BP2313	3	11	2	1	1	3	1	3	0
BP2317	BP2317	1	3	0	1	0	0	0	0	0
BP2318	BP2318	2	3	0	0	1	1	0	1	1
BP2319	BP2319	1	7	3	1	0	1	3	0	0
BP2320	BP2320	2	7	2	1	3	0	7	7	5
BP2321	BP2321	20	42	32	5	9	11	1	3	3
BP2323	BP2323	1	8	5	0	0	1	0	0	0
BP2324	BP2324	0	4	0	0	2	0	0	0	0
BP2325	BP2325	11	13	15	2	4	2	1	0	2
BP2326	BP2326	14	15	14	2	3	3	0	0	1
BP2327	BP2327	0	0	1	0	1	0	0	0	0
BP2328	BP2328	3	7	9	0	0	3	0	1	0
BP2329	BP2329	7	9	5	0	2	2	0	0	0
BP2330	BP2330	2	7	5	0	0	2	0	0	0
BP2331	BP2331	17	29	24	1	1	1	0	0	0
BP2333	BP2333	3	3	5	0	0	0	0	0	2
BP2334	BP2334	18	37	17	1	5	0	0	1	0
BP2336	BP2336	0	6	4	0	1	1	0	3	2
BP2337	BP2337	0	3	2	0	0	0	0	0	0
BP2338	BP2338	4	17	5	0	5	5	0	1	1
BP2340	BP2340	1	8	8	1	1	3	2	1	0
BP2341	BP2341	1	7	3	0	2	0	0	0	0
BP2342	BP2342	1	1	1	0	0	0	1	0	1
BP2343	BP2343	2	2	0	0	0	0	0	0	0
BP2344	BP2344	2	4	0	0	1	0	0	0	0
BP2345	BP2345	2	7	3	0	1	0	0	0	0
BP2346	BP2346	1	10	2	0	2	0	0	0	0
BP2347	BP2347	8	11	12	1	3	1	1	0	0
BP2348	BP2348	7	9	8	0	3	2	0	0	1
BP2349	BP2349	4	5	5	0	5	0	0	0	0
BP2350	BP2350	1	2	1	0	0	0	0	0	0
BP2351	BP2351	4	10	6	0	3	2	1	2	0
BP2352	BP2352	0	3	0	1	1	2	0	1	0
BP2353	BP2353	0	0	0	0	0	0	0	0	0
BP2354	BP2354	0	0	0	0	0	0	0	0	0
BP2355	BP2355	0	0	0	0	0	0	2.226	0	2.048
BP2359	BP2359	3	6	8	2	2	1	1	1	2
BP2364	BP2364	6	1	4	0	4	0	0	3	0
BP2370	BP2370	0	1	0	1	1	1	0	0	0
BP2372	BP2372	1	0	4	0	1	0	0	1	0
BP2373	BP2373	2	4	5	1	1	0	1	0	1
BP2374	BP2374	15	26	19	14	36	27	30	47	31
BP2376	BP2376	1	5	4	2	0	1	1	1	0
BP2377	BP2377	13	29	13	1	2	1	1	2	0
BP2378	BP2378	3	1	2	0	2	0	0	1	1
BP2379	BP2379	11	15	7	2	3	4	0	0	1
BP2380	BP2380	0	2	1	1	1	1	0	0	0
BP2381	BP2381	0	0	0	0	0	0	0	0	0
BP2382	BP2382	0	0	0	0	0	0	0	0	0
BP2383	BP2383	0	0	0	0	0	0	0	0	0
BP2384	BP2384	5	4	3	0	0	0	0	0	0
BP2387	BP2387	4	6	5	1	0	1	0	1	0
BP2390	BP2390	0	0	0	0	0	0	0	0	0
BP2391	BP2391	10	21	13	1	4	3	0	1	0
BP2393	BP2393	7	10	8	0	1	2	0	0	0
BP2394	BP2394	8	13	5	0	0	0	0	0	0
BP2395	BP2395	8	15	14	1	1	2	0	0	1
BP2396	BP2396	12	24	19	5	10	4	1	0	0
BP2397	BP2397	26	52	35	3	6	8	2	2	2
BP2398	BP2398	16	27	20	7	5	3	0	1	0
BP2399	BP2399	12	23	18	2	5	2	0	0	1
BP2400	BP2400	4	4	3	1	1	4	0	0	0
BP2402	BP2402	0	2	2	0	0	0	0	1	0
BP2403	BP2403	10	19	15	1	4	3	0	1	1
BP2404	BP2404	4	3	3	0	0	0	1	0	0
BP2405	BP2405	0	2	1	0	0	1	1	0	0
BP2406	BP2406	1	0	0	0	0	1	0	0	0
BP2408	BP2408	4	5	3	0	1	1	0	0	1
BP2409	BP2409	13	24	12	4	7	5	3	1	0
BP2411	BP2411	1	10	3	1	2	1	0	1	2
BP2413	BP2413	2	4	3	0	6	2	1	1	2
BP2414	BP2414	1	2	0	3	5	3	34	50	42
BP2415	BP2415	0	0	0	0	0	0	2.226	4.786	2.048
BP2416	BP2416	10	13	15	1	0	2	1	2	0
BP2417	BP2417	0	3	2	0	1	1	0	0	0
BP2418	BP2418	1	1	1	0	0	1	0	2	1
BP2419	BP2419	0	2	1	0	0	0	0	0	0
BP2420	BP2420	4	11	22	0	0	0	2	1	0
BP2422	BP2422	1	9	1	0	0	1	0	0	0
BP2423	BP2423	0	0	0	1	0	0	0	0	0
BP2424	BP2424	7	14	5	1	3	2	2	1	2
BP2425	BP2425	0	0	2	1	0	0	0	0	0
BP2426	BP2426	0	2	0	0	0	0	0	0	0
BP2428	BP2428	4	8	2	0	1	2	0	0	0
BP2429	BP2429	3	4	6	0	1	1	1	0	0
BP2436	BP2436	19	36	37	10	33	20	14	13	11
BP2438	BP2438	12	15	13	0	2	2	0	3	0
BP2444	BP2444	52	90	83	4	7	4	1	4	1
BP2446	BP2446	3	18	10	0	0	0	0	1	0
BP2448	BP2448	5	10	4	0	0	0	0	0	0
BP2449	BP2449	1	7	3	0	0	0	1	0	0
BP2451	BP2451	4	3	5	3	0	0	0	2	0
BP2452	BP2452	11	13	4	1	6	4	4	4	3
BP2454	BP2454	4	7	5	0	6	1	2	1	0
BP2455	BP2455	2	0	2	1	1	2	0	0	0
BP2465	BP2465	0	3	3	0	0	2	0	2	0
BP2466	BP2466	0	0	0	0	0	0	0	0	0
BP2467	BP2467	0	0	1	0	0	1	0	0	0
BP2469	BP2469	1	0	3	0	0	1	0	0	0
BP2470	BP2470	13	27	12	2	6	5	1	1	0
BP2471	BP2471	8	12	16	1	6	4	1	1	0
BP2475	BP2475	0	1	3	0	0	0	2	0	0
BP2476	BP2476	0	0	0	0	1	2	0	0	0
BP2478	BP2478	3	2	4	0	1	0	0	0	0
BP2479	BP2479	0	0	0	1	1	0	0	0	0
BP2486	BP2486	20	23	27	3	6	1	1	2	0
BP2487	BP2487	1	1	1	0	2	1	0	0	0
BP2489	BP2489	2	4	7	0	2	0	0	3	0
BP2490	BP2490	2	3	3	1	0	0	0	0	0
BP2491	BP2491	3	5	2	0	0	2	0	0	0
BP2493	BP2493	0	1	1	0	0	0	0	0	0
BP2494	BP2494	3	3	6	0	2	0	0	0	0
BP2495	BP2495	2	10	9	2	5	1	1	3	0
BP2496	BP2496	5	7	4	1	7	2	2	2	4
BP2497	BP2497	3	9	6	1	9	3	2	3	3
BP2500	BP2500	1	3	2	0	5	1	0	1	0
BP2501	BP2501	9	4	11	0	7	7	1	1	1
BP2502	BP2502	4	9	5	0	3	5	0	1	1
BP2506	BP2506	5	7	5	0	0	1	0	1	0
BP2511	BP2511	0	2	1	0	2	0	0	0	0
BP2512	BP2512	1	0	1	0	0	0	0	0	0
BP2513	BP2513	0	0	0	0	0	0	0	0	0
BP2519	BP2519	0	0	2	0	0	0	3	1	1
BP2520	BP2520	3	4	8	0	0	2	0	0	0
BP2521	BP2521	1	4	5	0	0	2	0	1	0
BP2523	BP2523	0	0	0	0	1	0	0	0	0
BP2525	BP2525	0	1	0	0	0	0	0	0	0
BP2526	BP2526	0	0	0	0	0	1	0	0	0
BP2527	BP2527	0	0	0	0	0	0	0	0	0
BP2528	BP2528	0	0	2	0	0	2	0	0	0
BP2529	BP2529	0	1	0	0	0	0	0	0	0
BP2530	BP2530	0	0	0	0	0	0	0	0	0
BP2532	BP2532	10	13	10	1	2	1	0	2	0
BP2534	BP2534	35	53	54	1	19	15	1	3	1
BP2535	BP2535	34	73	46	9	26	17	8	5	5
BP2536	BP2536	10	21	9	1	5	3	0	1	1
BP2538	BP2538	14	32	23	1	3	2	0	0	1
BP2539	BP2539	12	13	11	2	3	2	0	0	1
BP2542	BP2542	7	14	11	1	1	3	1	0	1
BP2547	BP2547	3	3	6	0	1	2	0	3	1
BP2548	BP2548	0	4	1	1	0	0	0	0	0
BP2549	BP2549	4	5	2	0	0	2	0	0	0
BP2550	BP2550	0	0	0	0	0	0	0	0	0
BP2551	BP2551	1	1	0	0	0	0	0	0	0
BP2552	BP2552	0	1	0	0	0	0	0	0	0
BP2553	BP2553	1	0	0	0	1	0	0	0	0
BP2555	BP2555	0	0	0	0	0	0	0	0	0
BP2556	BP2556	0	0	0	0	0	0	0	0	0
BP2557	BP2557	0	0	0	0	0	0	0	0	0
BP2558	BP2558	0	1	0	0	0	0	0	0	0
BP2559	BP2559	1	0	1	0	0	0	0	0	0
BP2560	BP2560	6	7	5	1	5	0	0	3	0
BP2563	BP2563	2	8	4	1	2	4	1	0	0
BP2564	BP2564	1	6	7	1	1	4	3	3	1
BP2566	BP2566	3	6	1	0	0	0	0	0	0
BP2567	BP2567	3	6	4	0	2	1	1	2	1
BP2569	BP2569	0	5	1	0	0	1	0	4	1
BP2570	BP2570	0	5	0	0	1	0	1	0	0
BP2571	BP2571	8	14	17	3	14	8	5	4	3
BP2580	BP2580	4	2	3	1	0	0	0	0	0
BP2581	BP2581	3	9	1	2	0	0	0	0	1
BP2583	BP2583	3	6	7	1	7	1	1	1	0
BP2585	BP2585	3	5	12	0	1	1	1	3	0
BP2586	BP2586	0	6	2	0	1	0	2	0	0
BP2589	BP2589	2	3	2	0	3	0	1	0	1
BP2590	BP2590	11	12	9	0	4	3	0	0	1
BP2591	BP2591	3	1	0	0	0	0	0	0	0
BP2592	BP2592	0	0	0	0	0	0	0	0	0
BP2593	BP2593	0	0	0	0	0	0	0	0	0
BP2594	BP2594	0	2	0	0	0	0	0	0	0
BP2596	BP2596	0	3	2	0	0	0	0	0	0
BP2597	BP2597	0	0	2	0	0	0	0	0	0
BP2598	BP2598	0	1	0	0	0	0	0	0	0
BP2599	BP2599	2	7	6	4	6	0	0	1	0
BP2600	BP2600	2	1	1	1	0	0	0	0	0
BP2601	BP2601	1	4	2	0	0	0	0	0	0
BP2602	BP2602	1	10	8	0	2	1	0	0	0
BP2603	BP2603	5	6	6	0	3	1	0	0	0
BP2604	BP2604	2	3	2	0	2	1	0	0	2
BP2605	BP2605	5	7	5	2	3	1	0	1	2
BP2606	BP2606	0	0	0	0	0	0	0	0	0
BP2607	BP2607	1	0	1	0	1	0	0	1	0
BP2608	BP2608	0	0	0	0	0	0	0	0	0
BP2609	BP2609	2	3	3	1	2	0	0	0	0
BP2610	BP2610	0	3	3	0	0	1	0	0	0
BP2612	BP2612	0	0	0	0	0	1	0	0	0
BP2613	BP2613	0	2	0	0	0	1	0	0	0
BP2614	BP2614	0	0	0	0	0	0	0	0	0
BP2615	BP2615	0	1	0	1	0	0	0	0	0
BP2616	BP2616	0	0	0	0	1	0	0	1	0
BP2617	BP2617	2	1	2	0	0	0	0	0	0
BP2620	BP2620	1	0	0	0	0	0	0	0	1
BP2621	BP2621	0	0	0	0	0	0	0	0	0
BP2626	BP2626	1	7	4	2	3	2	14	12	6
BP2632	BP2632	12	32	25	8	8	16	1	4	1
BP2633	BP2633	22	25	16	4	14	12	4	3	2
BP2636	BP2636	0	1	0	0	1	0	0	0	0
BP2637	BP2637	6	6	5	0	2	2	0	1	1
BP2638	BP2638	7	6	6	1	0	1	0	0	0
BP2639	BP2639	0	1	0	0	0	0	0	0	0
BP2640	BP2640	1	1	1	0	0	0	0	0	0
BP2642	BP2642	2	3	6	0	2	1	1	1	0
BP2644	BP2644	4	13	7	2	2	2	1	1	0
BP2645	BP2645	4	10	4	0	0	2	0	0	0
BP2647	BP2647	1	2	2	0	0	0	0	0	0
BP2648	BP2648	2	2	2	0	0	0	0	0	0
BP2649	BP2649	1	3	1	0	1	0	0	0	1
BP2651	BP2651	0	1	1	0	0	0	0	0	0
BP2652	BP2652	16	12	20	6	17	3	1	8	6
BP2653	BP2653	2	3	3	0	3	3	0	1	0
BP2654	BP2654	0	4	0	0	3	5	0	1	0
BP2655	BP2655	8	9	5	0	6	1	0	0	0
BP2656	BP2656	2	0	1	0	0	0	0	0	0
BP2657	BP2657	0	4	2	0	0	0	1	1	1
BP2658	BP2658	0	1	1	0	0	0	0	0	0
BP2659	BP2659	2	4	6	0	5	2	0	1	1
BP2660	BP2660	1	5	0	0	1	0	0	0	0
BP2661	BP2661	4	3	2	0	2	0	0	0	1
BP2662	BP2662	1	2	0	0	0	1	0	0	0
BP2663	BP2663	0	1	1	0	0	0	0	1	0
BP2664	BP2664	0	0	1	0	0	0	0	0	0
BP2669	BP2669	0	0	0	0	0	0	0	0	0
BP2670	BP2670	1	1	1	0	0	0	0	0	0
BP2671	BP2671	0	0	0	0	0	0	1	0	1
BP2672	BP2672	0	0	0	0.207	0	44.987	0	0	0
BP2673	BP2673	0	35	0	4	0	3.5	4	2	3
BP2678	BP2678	0	3	5	2	5	4	0	0	0
BP2686	BP2686	9	17	12	2	4	0	1	0	0
BP2687	BP2687	6	20	15	2	6	4	1	1	0
BP2688	BP2688	4	2	2	1	3	0	0	0	0
BP2689	BP2689	2	2	6	0	0	1	0	0	1
BP2691	BP2691	1	0	1	0	2	0	0	0	0
BP2692	BP2692	0	3	4	2	0	0	3	0	0
BP2693	BP2693	5	6	10	4	5	5	0	1	0
BP2694	BP2694	0	0	2	0	0	1	0	1	0
BP2698	BP2698	0	0	0	0	0	0	0	0	0
BP2701	BP2701	2	7	5	0	6	1	1	2	2
BP2703	BP2703	2	9	2	2	2	3	1	0	3
BP2705	BP2705	0	6	1	2	3	1	0	2	1
BP2712	BP2712	15	26	22	2	13	11	3	3	2
BP2713	BP2713	6	12	22	4	4	10	4	3	1
BP2714	BP2714	0	1	1	0	0	0	0	0	0
BP2715	BP2715	10	8	12	4	4	2	2	3	1
BP2716	BP2716	13	20	15	3	0	3	0	1	1
BP2717	BP2717	6	8	6	1	0	0	0	1	0
BP2718	BP2718	7	6	2	0	2	2	0	0	1
BP2719	BP2719	0	0	1	0	0	0	1	1	1
BP2720	BP2720	14	16	16	8	15	10	4	10	5
BP2722	BP2722	7	9	4	0	3	3	1	6	3
BP2723	BP2723	2	3	0	1	3	0	0	4	5
BP2725	BP2725	5	7	3	0	2	0	0	0	1
BP2726	BP2726	5	6	6	0	0	1	0	0	1
BP2727	BP2727	3	9	10	0	0	0	1	0	0
BP2728	BP2728	0	0	0	0	1	0	0	0	1
BP2729	BP2729	0	0	0	0	0	0	0	0	0
BP2730	BP2730	0	4	2	1	0	1	0	0	0
BP2732	BP2732	6	7	5	1	5	4	0	0	1
BP2735	BP2735	0	0	2	1	0	0	0	0	0
BP2736	BP2736	0	0	0	0	0	0	0	0	0
BP2741	BP2741	0	3	0	0	1	0	3	0	0
BP2742	BP2742	0	1	0	0	1	0	0	0	2
BP2743	BP2743	3	6	2	1	2	0	0	0	0
BP2744	BP2744	3	3	1	0	0	1	0	0	0
BP2745	BP2745	2	5	5	0	2	1	0	1	0
BP2746	BP2746	1	4	2	0	0	1	0	0	0
BP2747	BP2747	8	6	8	6	6	0	0	1	0
BP2750	BP2750	3	8	9	2	7	5	1	0	1
BP2751	BP2751	36	37	25	3	21	25	2	0	1
BP2752	BP2752	12	35	22	15	14	11	4	4	4
BP2755	BP2755	10	18	14	4	10	2	1	6	1
BP2757	BP2757	1	5	3	2	2	13	1	2	3
BP2758	BP2758	0	1	3	1	0	0	0	0	0
BP2759	BP2759	5	16	11	1	4	2	0	2	1
BP2760	BP2760	1	11	5	0	0	1	0	1	1
BP2763	BP2763	0	0	0	0	0	0	0	0	0
BP2764	BP2764	4	7	4	0	2	0	0	0	0
BP2765	BP2765	1	10	4	0	0	0	0	0	0
BP2767	BP2767	0	2	0	0	1	0	0	0	0
BP2768	BP2768	5	11	2	1	2	1	0	1	0
BP2770	BP2770	4	6	8	1	3	1	0	0	0
BP2771	BP2771	0	9	4	4	4	2	0	0	0
BP2772	BP2772	2	7	6	2	4	4	0	0	1
BP2774	BP2774	0	2	2	0	0	0	0	0	0
BP2780	BP2780	0	1	0	0	0	0	0	0	1
BP2782	BP2782	0	5	1	3	4	3	6	13	6
BP2784	BP2784	21	32	24	3	2	6	2	0	0
BP2785	BP2785	13	29	20	1	2	1	0	0	1
BP2786	BP2786	5	10	8	4	3	3	2	2	1
BP2787	BP2787	2	4	3	0	0	2	0	1	0
BP2788	BP2788	18	24	28	4	6	7	2	2	1
BP2789	BP2789	1	1	1	0	0	1	0	0	0
BP2790	BP2790	1	4	4	1	0	0	0	0	0
BP2792	BP2792	6	10	9	0	3	0	0	1	0
BP2797	BP2797	7	21	19	2	5	5	5	2	2
BP2799	BP2799	3	22	12	1	2	3	3	1	2
BP2801	BP2801	3	6	2	0	1	2	1	1	1
BP2802	BP2802	1	2	1	0	1	0	0	1	0
BP2803	BP2803	1	0	1	2	4	0	2	6	2
BP2804	BP2804	9	14	13	0	0	1	0	1	0
BP2806	BP2806	11	17	11	3	3	6	0	3	0
BP2807	BP2807	2	0	4	2	9	0	2	2	1
BP2808	BP2808	23	62	37	11	31	39	29	39	22
BP2809	BP2809	1	7	8	3	3	3	0	2	0
BP2810	BP2810	5	15	9	5	4	4	3	6	1
BP2812	BP2812	0	7.588	7.322	0	0	0	0	0	0
BP2813	BP2813	8	16	12	0	3	3	1	2	2
BP2815	BP2815	19	54	35	3	10	6	2	6	3
BP2816	BP2816	13	29	20	3	7	1	0	1	0
BP2817	BP2817	8	17	9	0	2	0	0	0	0
BP2818	BP2818	11	18	16	0	0	1	0	2	0
BP2819	BP2819	0	0	0	0	0	0	0	0	0
BP2820	BP2820	0	0	1	0	0	0	0	1	0
BP2823	BP2823	0	1	0	0	0	1	0	0	0
BP2824	BP2824	2	3	3	0	0	0	0	0	1
BP2825	BP2825	2	1	0	1	2	0	0	0	0
BP2826	BP2826	0	1	2	0	0	1	0	0	0
BP2827	BP2827	0	0	0	0	2	0	1	0	0
BP2830	BP2830	0	0	0	0	0	0	0	0	0
BP2831	BP2831	0	0	0	0	0	0	0	0	0
BP2832	BP2832	0	1	0	0	0	0	0	0	0
BP2835	BP2835	0	1	3	0	0	2	0	0	0
BP2836	BP2836	0	2	1	0	0	0	0	0	0
BP2837	BP2837	1	2	1	1	0	1	1	0	0
BP2838	BP2838	3	1	1	0	1	1	0	2	0
BP2839	BP2839	6	18	6	7	8	10	3	4	3
BP2840	BP2840	3	4	5	0	3	6	2	2	1
BP2841	BP2841	2	6	9	1	0	3	4	5	3
BP2848	BP2848	23.571	0	0	0	0	0	0	0	0
BP2849	BP2849	3	6	2	0	1	0	0	0	0
BP2851	BP2851	0	2	0	0	0	0	0	0	0
BP2852	BP2852	31.671	0	29.374	0	0	0	0	0	0
BP2853	BP2853	0	0	1	0	0	0	0	0	0
BP2854	BP2854	0	0	0	0	1	1	0	1	0
BP2855	BP2855	1	0	0	0	0	0	1	0	0
BP2856	BP2856	0	0	0	0	1	0	0	0	0
BP2857	BP2857	0	2	1	3	3	5	2	3	2
BP2859	BP2859	1	3	2	0	1	0	0	0	1
BP2860	BP2860	4	7	3	1	3	1	0	2	0
BP2862	BP2862	1	3	1	1	0	0	0	0	0
BP2863	BP2863	5	4	5	1	3	6	4	3	7
BP2864	BP2864	1	4	3	2	3	2	2	4	3
BP2865	BP2865	2	3	0	0	2	2	1	0	0
BP2867	BP2867	5	2	1	0	4	1	1	1	1
BP2868	BP2868	2	6	1	2	3	2	0	0	0
BP2869	BP2869	5	11	11	1	1	5	3	3	0
BP2870	BP2870	1	7	3	3	5	0	1	0	0
BP2871	BP2871	15	30	14	16	38	20	24	24	13
BP2872	BP2872	2	1	4	1	3	1	1	1	2
BP2873	BP2873	4	14	14	5	16	15	8	15	8
BP2875	BP2875	1	1	2	0	0	0	0	0	0
BP2878	BP2878	3	10	4	2	4	4	2	1	2
BP2879	BP2879	1	0	0	0	2	1	0	0	0
BP2880	BP2880	1	2	1	0	0	1	1	0	0
BP2881	BP2881	0	0	0	0	1	1	1	0	1
BP2882	BP2882	3	7	3	2	2	4	1	4	0
BP2885	BP2885	4	8	13	1	3	2	1	2	0
BP2886	BP2886	0	2	1	0	0	0	1	2	0
BP2887	BP2887	8	6	5	3	2	3	1	6	2
BP2888	BP2888	5	9	7	2	4	4	0	3	1
BP2889	BP2889	6	7	9	0	6	1	1	0	0
BP2891	BP2891	16	22	17	0	2	3	2	3	1
BP2892	BP2892	18	25	33	1	1	2	0	0	2
BP2894	BP2894	35	77	49	4	6	10	2	4	1
BP2895	BP2895	0	0	1	0	2	0	0	0	0
BP2896	BP2896	1	2	2	1	0	0	0	0	0
BP2900	BP2900	0	0	0	0	0	0	1	0	2
BP2902	BP2902	0	0	0	0	0	0	0	0	0
BP2906	BP2906	13	37	21	4	10	4	8	11	2
BP2909	BP2909	10	31	11	3	13	4	5	3	0
BP2910	BP2910	3	1	3	0	2	1	0	0	1
BP2913	BP2913	4	4	8	0	2	1	0	2	1
BP2914	BP2914	2	3	5	0	3	3	0	0	0
BP2915	BP2915	3	11	5	0	4	3	0	3	1
BP2916	BP2916	5	18	3	1	2	2	0	2	0
BP2917	BP2917	0	0	1	1	1	0	0	0	0
BP2918	BP2918	2	4	3	0	1	0	0	0	0
BP2919	BP2919	1	5	5	1	0	2	0	1	0
BP2920	BP2920	1	1	1	0	0	0	0	0	0
BP2921	BP2921	1	1	0	0	0	0	0	0	0
BP2923	BP2923	1	0	4	0	1	0	1	1	0
BP2924	BP2924	10	28	17	2	9	4	0	1	2
BP2925	BP2925	40	50	55	3	11	8	2	1	0
BP2926	BP2926	3	6	0	0	0	0	0	0	0
BP2927	BP2927	3	8	6	0	1	0	0	0	0
BP2928	BP2928	0	1	0	0	0	0	0	0	0
BP2929	BP2929	0	4	2	0	0	1	0	0	0
BP2934	BP2934	7	18	8	0	4	3	2	6	2
BP2935	BP2935	23	48	38	5	7	7	10	12	8
BP2936	BP2936	114	243	169	14	32	28	9	6	3
BP2937	BP2937	2	0	5	1	4	2	0	0	1
BP2939	BP2939	32	59	43	4	18	16	4	12	2
BP2940	BP2940	1	4	4	1	0	2	2	1	0
BP2941	BP2941	0	1	0	0	3	0	0	0	0
BP2942	BP2942	0	0	1	0	0	1	0	0	0
BP2943	BP2943	2	0	1	0	0	1	0	0	0
BP2944	BP2944	0	0	0	0	0	0	0	0	0
BP2946	BP2946	3	6	6	3	3	5	2	2	0
BP2948	BP2948	9	14	8	4	4	2	0	3	3
BP2949	BP2949	0	4	3	0	1	0	0	0	0
BP2953	BP2953	13	22	26	4	15	10	4	7	3
BP2956	BP2956	5	7	3	1	3	2	1	0	0
BP2958	BP2958	50	74	60	30	82	66	11	19	16
BP2959	BP2959	11	24	16	8	5	10	2	7	2
BP2963	BP2963	12	23	15	0	4	2	2	1	2
BP2964	BP2964	9	19	12	2	2	3	1	5	1
BP2965	BP2965	0	4	6	0	2	2	1	0	1
BP2966	BP2966	4	4	2	1	1	1	1	0	0
BP2969	BP2969	0	0	0	0	0	0	0	0	0
BP2970	BP2970	0	0	0	0	0	0	0	0	0
BP2971	BP2971	0	0	0	0	0	0	0	0	0
BP2972	BP2972	2	3	0	1	4	1	0	2	0
BP2974	BP2974	0	0	0	0	0	0	0	0	0
BP2975	BP2975	0	0	0	0	1	0	0	0	1
BP2977	BP2977	10	19	12	2	6	4	5	4	3
BP2979	BP2979	4	6	1	0	0	0	2	0	0
BP2980	BP2980	3	9	3	0	0	0	2	3	0
BP2981	BP2981	0	2	0	1	0	1	0	0	0
BP2986	BP2986	2	7	4	0	2	3	0	1	0
BP2988	BP2988	7	7	4	0	6	1	1	1	1
BP2989	BP2989	0	1	1	0	0	1	0	0	0
BP2990	BP2990	9	6	15	1	6	0	1	4	0
BP2991	BP2991	5	7	4	0	3	0	2	1	1
BP2993	BP2993	17	35	25	0	2	0	0	0	0
BP2994	BP2994	4	7	6	0	2	2	1	0	0
BP2999	BP2999	2	4	3	0	1	0	0	0	0
BP3001	BP3001	4	1	0	0	0	1	0	1	0
BP3002	BP3002	10	22	15	6	6	4	5	3	2
BP3003	BP3003	7	7	7	1	5	5	1	2	0
BP3005	BP3005	0	0	0	0.207	0	0	0	0	0
BP3007	BP3007	6	16	15	3	6	8	5	7	4
BP3009	BP3009	5	19	9	1	3	0	0	0	0
BP3010	BP3010	1	1	3	0	1	0	0	0	0
BP3011	BP3011	9	18	14	6	16	11	7	17	6
BP3012	BP3012	6	15	6	0	1	4	0	2	0
BP3013	BP3013	13	37	27	1	2	1	0	0	0
BP3015	BP3015	8	15	19	0	4	0	1	1	0
BP3016	BP3016	0	2	0	0	0	2	0	0	0
BP3030	BP3030	23	28	30	2	10	7	4	9	4
BP3034	BP3034	8	14	8	1	3	0	1	1	0
BP3036	BP3036	7	16	4	0	3	2	1	5	1
BP3037	BP3037	11	22	11	1	2	3	0	3	0
BP3041	BP3041	2	3	0	0	0	0	0	1	0
BP3047	BP3047	7	10	8	2	0	2	0	1	0
BP3048	BP3048	18	34	14	2	4	1	2	3	2
BP3050	BP3050	7	4	4	1	2	0	1	0	0
BP3051	BP3051	12	19	16	1	2	1	0	0	0
BP3052	BP3052	7	14	15	0	5	1	4	2	1
BP3053	BP3053	9	16	9	0	3	3	1	2	0
BP3055	BP3055	0	0	0	0	0	0	0	0	0
BP3057	BP3057	7	16	8	1	1	0	1	3	3
BP3058	BP3058	3	5	7	1	1	2	1	0	0
BP3060	BP3060	13	25	23	2	5	11	0	5	1
BP3061	BP3061	1	6	4	0	1	1	0	0	0
BP3062	BP3062	3	12	4	0	2	0	1	1	0
BP3063	BP3063	2	4	3	1	0	0	0	0	0
BP3064	BP3064	2	1	3	0	1	1	1	0	0
BP3066	BP3066	13	20	13	1	3	5	0	0	0
BP3067	BP3067	1	5	4	0	0	1	0	0	0
BP3069	BP3069	1	2	2	2	1	0	0	1	1
BP3070	BP3070	0	0	2	1	0	1	1	0	0
BP3072	BP3072	0	2	2	0	0	2	0	0	0
BP3073	BP3073	6	0	4	0	1	1	1	1	0
BP3075	BP3075	2	4	6	0	1	1	0	0	1
BP3077	BP3077	0	2	2	0	1	0	0	4	0
BP3078	BP3078	1	2	1	0	1	0	0	0	0
BP3079	BP3079	3	0	2	0	2	2	1	0	0
BP3080	BP3080	2	0	2	0	1	0	1	1	0
BP3081	BP3081	0	0	0	0	1	1	0	0	0
BP3082	BP3082	0	1	0	1	1	0	3	3	0
BP3083	BP3083	0	0	2	0	1	0	0	0	0
BP3084	BP3084	21	48	38	2	5	3	0	2	0
BP3088	BP3088	11	28	11	5	16	5	4	10	8
BP3090	BP3090	3	4	3	0	1	0	0	0	0
BP3092	BP3092	2	10	8	0	2	0	0	0	0
BP3096	BP3096	0	0	0	0	0	0	5	4	3
BP3097	BP3097	0	1	0	3	2	0	4	3	3
BP3098	BP3098	0	0	0	0	0	0	0	0	0
BP3099	BP3099	0	0	0	0	1	0	0	0	0
BP3100	BP3100	0	0	0	0	0	1	0	0	0
BP3102	BP3102	0	1	1	1	0	0	0	0	0
BP3105	BP3105	1	2	2	0	0	0	0	1	0
BP3106	BP3106	0	0	1	0	1	0	0	0	0
BP3107	BP3107	0	0	1	0	1	0	0	0	0
BP3108	BP3108	0	0	0	0	0	0	0	0	0
BP3109	BP3109	1	0	0	0	0	0	0	1	1
BP3110	BP3110	7	12	10	1	1	2	2	2	1
BP3115	BP3115	3	9	5	0	1	3	1	0	0
BP3116	BP3116	8	20	6	0	5	2	0	1	0
BP3117	BP3117	10	19	16	0	4	1	1	0	0
BP3118	BP3118	5	5	3	1	2	3	2	1	1
BP3120	BP3120	2	3	3	1	0	1	1	1	0
BP3122	BP3122	1	9	6	0	2	0	1	0	0
BP3128	BP3128	7	32	25	3	6	5	2	3	3
BP3130	BP3130	4	24	12	9	9	5	5	9	3
BP3131	BP3131	7	5	9	2	11	4	0	3	4
BP3132	BP3132	1	0	0	0	0	0	0	0	0
BP3133	BP3133	0	2	0	0	2	0	0	0	0
BP3136	BP3136	22	48	31	3	13	6	2	2	0
BP3137	BP3137	6	14	12	1	2	3	0	1	1
BP3138	BP3138	1	9	7	0	3	0	0	0	1
BP3139	BP3139	15	28	24	5	6	6	3	4	3
BP3140	BP3140	22	39	32	6	10	11	8	15	12
BP3143	BP3143	12	13	16	2	2	4	1	1	0
BP3144	BP3144	15	17	15	2	4	3	0	0	0
BP3145	BP3145	10	14	9	1	6	2	0	0	0
BP3146	BP3146	10	26	24	3	6	2	0	0	0
BP3147	BP3147	2	21	11	0	1	0	2	0	1
BP3148	BP3148	10	21	15	7	4	4	1	0	0
BP3149	BP3149	8.5	13.5	22	3.5	6.5	5	0	0.5	0
BP3151	BP3151	25	38	25	10	21	9	10	7	8
BP3152	BP3152	2	3	6	1	3	1	1	0	0
BP3153	BP3153	4	5	2	1	1	3	3	1	1
BP3156	BP3156	3	7	3	5	7	1	0	1	3
BP3157	BP3157	5	1	1	0	1	0	0	0	0
BP3159	BP3159	1	7	1	0	0	0	0	2	0
BP3160	BP3160	0	2	0	0	0	0	0	0	0
BP3161	BP3161	1	1	1	0	1	0	0	0	0
BP3163	BP3163	1	0	0	0	0	0	0	0	0
BP3175	BP3175	2	4	0	0	0	0	0	0	0
BP3176	BP3176	2	5	3	0	0	1	0	1	0
BP3177	BP3177	0	1	2	1	0	1	0	0	0
BP3178	BP3178	0	0	0	0	0	2	0	0	0
BP3179	BP3179	3	9	5	0	1	1	0	0	0
BP3180	BP3180	3	4	7	0	0	1	0	0	0
BP3181	BP3181	3	6	5	2	4	1	0	1	0
BP3182	BP3182	4	5	3	1	7	6	1	4	2
BP3188	BP3188	0	0	1	1	2	1	0	0	0
BP3189	BP3189	1	0	3	1	2	1	0	0	1
BP3190	BP3190	3	3	5	2	1	0	0	0	0
BP3191	BP3191	0	0	1	0	0	0	0	0	0
BP3192	BP3192	0	0	0	0	0	0	0	0	0
BP3193	BP3193	0	0	0	0	0	0	0	0	0
BP3194	BP3194	0	0	0	0	0	0	0	0	0
BP3195	BP3195	0	0	0	0	0	0	0	0	0
BP3196	BP3196	0	0	0	0	0	0	0	0	0
BP3198	BP3198	1	0	1	0	0	0	0	0	0
BP3199	BP3199	0	0	0	0	0	0	0	0	0
BP3201	BP3201	0	0	0	0	0	0	0	0	0
BP3202	BP3202	0	1	0	0	0	0	0	0	0
BP3203	BP3203	0	0	0	0	0	0	0	0	0
BP3207	BP3207	1	1	1	0	0	0	0	0	0
BP3212	BP3212	2	6	4	2	1	2	0	0	1
BP3214	BP3214	5	20	11	1	2	3	0	0	1
BP3216	BP3216	13.711	0	0	0.586	0	0	1.375	2.756	1.75
BP3217	BP3217	2	5	3	0	0	2	0	0	0
BP3218	BP3218	1	3	3	0	1	2	3	4	1
BP3219	BP3219	2	3	0	3	0	0	0	0	0
BP3220	BP3220	0	0	0	0	0	0	0	0	0
BP3223	BP3223	3	11	6	2	6	3	0	1	0
BP3224	BP3224	0	0	1	0	0	0	0	0	0
BP3225	BP3225	0	1	0	0	0	0	0	0	0
BP3230	BP3230	0	0	25.9	6.416	0	0	1.375	0.406	0
BP3234	BP3234	1	3	5	1	0	0	0	0	1
BP3235	BP3235	5	7	8	0	2	1	0	0	0
BP3237	BP3237	6	6	4	1	0	2	0	0	0
BP3238	BP3238	24	37	31	7	2	8	0	3	0
BP3239	BP3239	1	3	3	0	0	0	1	0	1
BP3239A	BP3239A	2	4	2	1	2	0	0	0	0
BP3241	BP3241	3	4	4	0	0	1	0	0	0
BP3242	BP3242	0	5	2	0	2	2	1	0	0
BP3243	BP3243	16.579	4.673	0	1.912	8.423	0	0	0	0
BP3244	BP3244	3	0	2	0	1	1	0	0	0
BP3245	BP3245	1	2	0	1	3	1	1	0	1
BP3246	BP3246	6	8	5	2	3	4	4	5	4
BP3247	BP3247	0	1	0	0	0	0	0	0	0
BP3248	BP3248	2	5	5	1	0	0	0	0	0
BP3249	BP3249	4	10	5	0	2	1	0	0	0
BP3250	BP3250	3	3	2	1	1	1	1	0	0
BP3252	BP3252	5	1	5	0	1	0	0	0	0
BP3253	BP3253	3	5	6	1	0	0	0	0	0
BP3255	BP3255	2	1	3	0	2	0	0	0	1
BP3268	BP3268	12	16	17	2	4	3	0	1	1
BP3269	BP3269	13	18	19	0	4	3	0	0	1
BP3270	BP3270	4	16	10	1	2	1	3	3	2
BP3271	BP3271	5	3	3	1	2	2	0	1	0
BP3273	BP3273	1	6	1	0	0	1	0	0	0
BP3275	BP3275	3	6	6	1	0	0	1	0	0
BP3276	BP3276	15	23	21	2	8	5	1	6	5
BP3277	BP3277	4	10	8	0	1	0	1	0	0
BP3279	BP3279	0	0	0	8.957	0	0	2.226	4.786	2.048
BP3281	BP3281	7	17	14	0	2	2	1	2	0
BP3290	BP3290	3	4	2	0	0	1	1	2	0
BP3292	BP3292	5	19	19	4	2	4	0	1	0
BP3295	BP3295	1	5	4	1	0	1	0	0	0
BP3296	BP3296	0	1	0	0	3	1	0	0	0
BP3298	BP3298	0	5	4	0	1	0	0	0	1
BP3299	BP3299	2	4	1	0	2	1	1	1	0
BP3300	BP3300	5	4	9	0	2	0	1	1	0
BP3302	BP3302	43	84	59	29	81	53	51	72	41
BP3303	BP3303	3	11	8	3	8	4	0	1	2
BP3304	BP3304	2	4	4	0	1	1	0	0	0
BP3305	BP3305	1	3	1	1	0	1	0	0	1
BP3306	BP3306	3	1	4	1	1	0	0	1	1
BP3307	BP3307	1	0	1	0	1	0	1	0	2
BP3308	BP3308	4	4	3	0	1	1	0	0	1
BP3311	BP3311	0	2.714	0	0	0	0	0	0	0
BP3312	BP3312	40	35	62	4	11	3.5	4	2	3
BP3314	BP3314	0	0	1	0	0	1	0	0	0
BP3317	BP3317	1	6	2	0	0	0	0	0	0
BP3319	BP3319	2	10	8	3	3	2	2	3	1
BP3320	BP3320	7	15	8	4	7	5	6	6	5
BP3321	BP3321	0	4	0	0	0	1	0	0	0
BP3322	BP3322	2	6	9	2	2	3	1	1	1
BP3326	BP3326	19	38	24	1	6	1	3	5	0
BP3327	BP3327	1	4	1	0	1	1	0	0	0
BP3328	BP3328	5	4	7	1	4	3	0	1	1
BP3329	BP3329	28	45	57	2	7	6	1	4	2
BP3330	BP3330	21	45	32	0	8	3	0	0	0
BP3334	BP3334	4	6	4	0	2	1	0	0	0
BP3339	BP3339	6	6	3	1	1	0	0	0	1
BP3340	BP3340	4	13	9	0	2	0	0	1	1
BP3341	BP3341	4	6	7	1	6	4	1	0	1
BP3342	BP3342	51	104	72	11	39	21	7	8	7
BP3344	BP3344	5	21	13	0	2	1	0	0	1
BP3345	BP3345	2	7	7	1	1	2	1	1	0
BP3346	BP3346	6	17	8	3	2	2	1	2	1
BP3347	BP3347	3	3	4	1	1	2	2	1	0
BP3350	BP3350	11	12	7	1	6	3	0	2	2
BP3352	BP3352	0	0	1	0	0	0	0	0	0
BP3353	BP3353	0	0	0	0	0	0	0	0	0
BP3354	BP3354	0	0	0	0	0	0	0	0	0
BP3355	BP3355	0	1	0	0	0	0	0	0	0
BP3356	BP3356	0	0	0	0	0	0	0	0	0
BP3357	BP3357	1	1	2	0	0	0	0	0	1
BP3358	BP3358	1	3	0	0	0	0	0	0	0
BP3359	BP3359	0	0	0	0	0	0	0	0	0
BP3361	BP3361	0	1	0	0	3	0	0	0	0
BP3362	BP3362	1	3	3	0	4	0	0	0	0
BP3363	BP3363	0	0	0	0	0	0	0	0	0
BP3364	BP3364	0	0	0	0	0	0	0	0	0
BP3365	BP3365	0	0	0	0	0	0	0	0	0
BP3366	BP3366	0	1	0	0	0	0	1	0	1
BP3367	BP3367	0	0	0	0	0	0	0	0	0
BP3368	BP3368	0	1	1	0	0	1	0	0	0
BP3369	BP3369	0	4	1	0	0	0	0	0	0
BP3370	BP3370	1	0	0	0	1	0	0	0	0
BP3371	BP3371	0	0	0	0	0	0	0	0	0
BP3372	BP3372	0	0	0	0	0	0	0	1	1
[truncated: 1,202 more rows]
