# Supplementary material for: Transcriptional profiling of human macrophages during infection with Bordetella pertussis
Source: RNA Biol. 2020 Feb 19;17(5):731–42. doi: 10.1080/15476286.2020.1727694 (PMC7237194; doi:10.1080/15476286.2020.1727694)
Supplement: Supplemental Material [file krnb-17-05-1727694-s001.zip › Supplementary information/Table S4_final.xlsx]

## Sheet: S4A
Table S4A
List of B. pertussis genes significantly modulated (|log2FC| ≥ 1; corrected p-value < 0.1) between the time points T2 and T1
gene ID	gene name	log2FC	p-value	corrected p-value	annotation
BP0003	parA	1.79496	0.00033889	0.00371118	ParA family protein
BP0007	tuf	-1.87033	1.88091e-09	9.1347e-08	Elongation factor Tu, EF-Tu
BP0008	secE	-1.47921	0.0125502	0.054975	Protein translocase subunit SecE
BP0009	nusG	-1.85991	0.0014582	0.011718	Transcription termination/antitermination protein NusG
BP0010	rplK	-1.22391	0.0117441	0.0531694	50S ribosomal protein L11
BP0013	rplJ	-2.11361	9.69759e-13	1.08322e-10	50S ribosomal protein L10
BP0014	rplL	-1.51582	6.92365e-09	2.97451e-07	50S ribosomal protein L7/L12
BP0015	rpoB	-1.77126	3.10263e-12	3.15058e-10	DNA-directed RNA polymerase subunit beta (RNAP subunit beta) (EC 2.7.7.6) (RNA polymerase subunit beta) (Transcriptase subunit beta)
BP0016	rpoC	-1.45097	8.22676e-09	3.40344e-07	DNA-directed RNA polymerase subunit beta' (RNAP subunit beta') (EC 2.7.7.6) (RNA polymerase subunit beta') (Transcriptase subunit beta')
BP0023	BP0023	-8.42352	0.00217368	0.0152704	Transposase
BP0033	glyQ	-2.95275	0.00356413	0.0219952	Glycine--tRNA ligase alpha subunit (EC 6.1.1.14) (Glycyl-tRNA synthetase alpha subunit) (GlyRS)
BP0034	glyS	-1.62987	0.00112255	0.00987318	Glycine--tRNA ligase beta subunit (EC 6.1.1.14) (Glycyl-tRNA synthetase beta subunit) (GlyRS)
BP0035	BP0035	-5.41951	0.00369947	0.0224027	D,D-heptose 1,7-bisphosphate phosphatase (EC 3.1.3.-)
BP0039	def	1.18389	0.00227858	0.0157109	Polypeptide deformylase 1
BP0058	BP0058	10.3889	4.25583e-08	1.44053e-06	Transposase
BP0074	htpG	1.63331	0.00675074	0.0349101	Chaperone protein HtpG (Heat shock protein HtpG) (High temperature protein G)
BP0097	baf	-5.34325	0.00499028	0.0281522	Type III pantothenate kinase (EC 2.7.1.33) (Bvg accessory factor) (PanK-III) (Pantothenic acid kinase)
BP0116	BP0116	1.70646	0.00121474	0.0103577	Uncharacterized protein
BP0132	BP0132	1.284	0.00717556	0.0365986	Putative membrane protein
BP0141	BP0141	1.05934	0.00576032	0.0311924	Probable iron-sulfur binding oxidase
BP0162	BP0162	-2.61982	0.0121164	0.053494	Putative membrane protein
BP0164	ubiB	-2.80083	0.00602444	0.0318924	Probable protein kinase UbiB (EC 2.7.-.-)
BP0169	BP0169	-1.95321	0.0232502	0.0857284	Putative exported protein
BP0181	BP0181	1.48978	0.0008535	0.00807931	Putative exported protein
BP0182	BP0182	1.65352	0.00155335	0.0119662	Iron-sulfur cluster carrier protein
BP0189	BP0189	1.61919	0.00226674	0.0157109	Uncharacterized protein
BP0202	BP0202	9.8088	4.76286e-08	1.56474e-06	Transposase
BP0217	BP0217	2.56564	6.16365e-08	1.96708e-06	3-hydroxybutyryl-CoA dehydrogenase (EC 1.1.1.157)
BP0260	cydB	-2.30742	0.000220057	0.00264305	Cytochrome D ubiquinol oxidase subunit II (EC 1.10.3.-)
BP0262	BP0262	-1.52601	0.00146899	0.0117205	Probable ATP-binding component of ABC transporter
BP0319	BP0319	1.8757	4.83601e-06	9.47689e-05	UPF0301 protein BP0319
BP0337	BP0337	1.77915	9.02483e-06	0.000162592	Putative exported protein
BP0356	BP0356	1.55752	0.00102899	0.00934459	GntR-family transcription regulator
BP0371	gatB	-2.82135	0.00567008	0.0311263	Aspartyl/glutamyl-tRNA(Asn/Gln) amidotransferase subunit B (Asp/Glu-ADT subunit B) (EC 6.3.5.-)
BP0374	mreB	-1.40863	0.0048517	0.0276497	Cell shape-determining protein MreB
BP0375	mreC	-1.58095	0.0224316	0.0837995	Cell shape-determining protein MreC (Cell shape protein MreC)
BP0398	BP0398	1.08401	0.0106251	0.0497814	Putative membrane protein
BP0410	BP0410	1.0747	0.0217263	0.0824091	Putative universal stress protein
BP0439	BP0439	-5.91786	0.00317635	0.0202742	Transposase
BP0452	BP0452	-5.13447	0.00831666	0.0409238	Putative exported protein
BP0457	BP0457	1.21674	0.00108479	0.00973938	Protein Smg homolog
BP0470	BP0470	-5.00393	0.0115603	0.0527056	Uncharacterized protein
BP0491	dnaA	-1.55948	0.0196207	0.0787526	Chromosomal replication initiator protein DnaA
BP0499	BP0499	-1.62692	0.0161186	0.0666832	Uncharacterized protein
BP0545	rimO	-1.67422	0.0246927	0.0895512	Ribosomal protein S12 methylthiotransferase RimO (S12 MTTase) (S12 methylthiotransferase) (EC 2.8.4.4) (Ribosomal protein S12 (aspartate-C(3))-methylthiotransferase) (Ribosome maturation factor RimO)
BP0661	BP0661	1.41973	0.00153827	0.0119322	Putative acetyl-CoA synthetase (EC 6.2.1.13)
BP0665	BP0665	1.09698	0.00352117	0.0218508	Thymidine diphosphoglucose 4,6-dehydratase
BP0726	BP0726	4.0293	8.89289e-32	9.93336e-29	Probable ABC transporter, periplasmic binding protein
BP0749	rplU	-2.06388	0.000291178	0.00328531	50S ribosomal protein L21
BP0762	cyaD	-1.62738	0.000664373	0.0065673	Protein CyaD
BP0763	cyaE	-1.65457	0.000297241	0.00328731	Protein CyaE
BP0791	ilvC	-1.78302	0.00708392	0.0362969	Ketol-acid reductoisomerase (NADP(+)) (KARI) (EC 1.1.1.86) (Acetohydroxy-acid isomeroreductase) (AHIR) (Alpha-keto-beta-hydroxylacyl reductoisomerase) (Ketol-acid reductoisomerase type 1) (Ketol-acid reductoisomerase type I)
BP0801	tpiA	-1.36909	0.00458272	0.0264197	Triosephosphate isomerase (TIM) (TPI) (EC 5.3.1.1) (Triose-phosphate isomerase)
BP0802	secG	-2.54666	0.0160373	0.0666299	Protein-export membrane protein SecG
BP0829	BP0829	1.64403	0.0138529	0.0592861	Putative transcriptional regulator
BP0840	BP0840	-1.6874	1.31587e-30	7.34912e-28	Outer membrane porin protein BP0840
BP0844	nuoD	-1.73642	0.0014545	0.011718	NADH-quinone oxidoreductase subunit D (EC 7.1.1.-) (NADH dehydrogenase I subunit D) (NDH-1 subunit D)
BP0846	nuoF	-1.08735	0.00525287	0.0293373	NADH-quinone oxidoreductase subunit F (EC 7.1.1.-)
BP0847	nuoG	-1.22097	1.47984e-05	0.000254305	NADH-quinone oxidoreductase (EC 7.1.1.-)
BP0848	nuoH	-1.27223	0.0223409	0.0837995	NADH-quinone oxidoreductase subunit H (EC 7.1.1.-) (NADH dehydrogenase I subunit H) (NDH-1 subunit H)
BP0853	nuoM	-2.64509	5.97393e-07	1.39018e-05	NADH-ubiquinone oxidoreductase, chain M (EC 1.6.5.3)
BP0854	nuoN	-1.0027	0.00306028	0.0197591	NADH-quinone oxidoreductase subunit N (EC 7.1.1.-) (NADH dehydrogenase I subunit N) (NDH-1 subunit N)
BP0871	BP0871	-7.95641	0.00297331	0.0195364	Transposase
BP0893	BP0893	1.81252	5.69297e-05	0.00085933	Uncharacterized protein
BP0894	pmi	2.07783	1.97537e-06	4.41299e-05	Putative mannose-6-phosphate isomerase (EC 5.3.1.8)
BP0944	gyrA	-1.02532	0.0207167	0.0811949	DNA gyrase subunit A (EC 5.6.2.2)
BP0945	serC	-1.51233	0.018022	0.0734568	Phosphoserine aminotransferase (EC 2.6.1.52) (Phosphohydroxythreonine aminotransferase) (PSAT)
BP0951	ihfB	-1.48373	0.000138378	0.00181845	Integration host factor subunit beta
BP0972	BP0972	1.86854	0.00408358	0.0241342	Elp3 domain-containing protein
BP0994	aceF	-1.19512	0.010673	0.0497814	Acetyltransferase component of pyruvate dehydrogenase complex (EC 2.3.1.12)
BP1000	gap	-1.32871	0.00546109	0.0303484	Glyceraldehyde-3-phosphate dehydrogenase (EC 1.2.1.-)
BP1005	BP1005	2.6261	8.68632e-09	3.46522e-07	Uncharacterized protein
BP1040	BP1040	-2.59547	0.0135767	0.0585526	PhoH-like protein
BP1054	prn	-1.14343	6.97126e-12	5.56207e-10	Pertactin autotransporter (P.93) [Cleaved into: Outer membrane protein P.69; Pertactin translocator]
BP1058	BP1058	1.08949	0.00605466	0.0319012	Putative membrane protein
BP1063	BP1063	-5.45706	0.00337973	0.0210902	Uncharacterized protein
BP1087	BP1087	1.40538	2.01507e-05	0.000331005	Uncharacterized protein
BP1088	BP1088	1.71951	0.00126794	0.0106488	UPF0761 membrane protein BP1088
BP1102	lysS	-2.03636	0.0169563	0.069633	Lysine--tRNA ligase (EC 6.1.1.6) (Lysyl-tRNA synthetase) (LysRS)
BP1116	BP1116	1.30287	0.0032674	0.0206197	POLIIIAc domain-containing protein
BP1118	BP1118	-1.5474	0.00114725	0.0099654	Transposase
BP1119	fim2	-2.46162	1.66411e-05	0.000277435	Serotype 2 fimbrial subunit
BP1123	BP1123	-2.43458	0.00243764	0.0166027	Putative membrane protein
BP1126	odhL	1.05399	0.00189765	0.0138541	Dihydrolipoyl dehydrogenase (EC 1.8.1.4)
BP1198	clpB	1.98856	7.33264e-20	1.36509e-17	Chaperone protein ClpB
BP1219	BP1219	-5.61361	0.001779	0.0132476	Putative phytoene synthase
BP1229	BP1229	1.27186	0.00115437	0.0099654	Putative exported protein
BP1242	BP1242	1.49642	0.00175345	0.013145	Probable LysR-family transcriptional regulator
BP1246	nusA	-1.10333	0.00643928	0.0334543	Transcription termination/antitermination protein NusA
BP1247	infB	-1.41637	6.41799e-05	0.000943276	Translation initiation factor IF-2
BP1249	truB	-1.64867	0.0278917	0.0978685	tRNA pseudouridine synthase B (EC 5.4.99.25) (tRNA pseudouridine(55) synthase) (Psi55 synthase) (tRNA pseudouridylate synthase) (tRNA-uridine isomerase)
BP1250	typA	-1.21371	0.0107407	0.0497814	GTP-binding elongation factor
BP1251	BP1251	-1.75386	0.000343004	0.00371976	Putative toxin
BP1263	trxA	1.43547	0.000533577	0.00546794	Thioredoxin 1
BP1290	BP1290	2.29934	4.13002e-07	1.03549e-05	DUF2384 domain-containing protein
BP1291	BP1291	2.26683	1.817e-06	4.14201e-05	RES domain-containing protein
BP1305	BP1305	1.13006	0.000500279	0.00522254	Uncharacterized protein
BP1319	BP1319	2.75272	1.51776e-07	4.46143e-06	GntR-family transcriptional regulator
BP1320	BP1320	2.67552	2.61037e-07	7.11167e-06	Pyridoxal phosphate homeostasis protein (PLP homeostasis protein)
BP1321	pdxK	2.0515	3.53647e-06	7.41109e-05	Pyridoxine/pyridoxal/pyridoxamine kinase (PN/PL/PM kinase) (EC 2.7.1.35) (B6-vitamer kinase)
BP1363	BP1363	-3.46412	0.00020558	0.00252344	Putative amino-acid ABC transporter, permease protein
BP1418	map	-1.64036	0.0281147	0.0981205	Methionine aminopeptidase (MAP) (MetAP) (EC 3.4.11.18) (Peptidase M)
BP1419	rpsB	-1.48549	0.000119662	0.00163003	30S ribosomal protein S2
BP1420	tsf	-2.05436	3.00427e-05	0.000466079	Elongation factor Ts (EF-Ts)
BP1421	pyrH	-1.33529	0.0237303	0.0871932	Uridylate kinase (UK) (EC 2.7.4.22) (Uridine monophosphate kinase) (UMP kinase) (UMPK)
BP1430	fabZ	-2.09418	0.015906	0.066543	3-hydroxyacyl-[acyl-carrier-protein] dehydratase FabZ (EC 4.2.1.59) ((3R)-hydroxymyristoyl-[acyl-carrier-protein] dehydratase) ((3R)-hydroxymyristoyl-ACP dehydrase) (Beta-hydroxyacyl-ACP dehydratase)
BP1432	lpxB	-1.59476	0.00446385	0.0260436	Lipid-A-disaccharide synthase (EC 2.4.1.182)
BP1453	carB	-1.50451	0.000248617	0.00292321	Carbamoyl-phosphate synthase large chain (EC 6.3.5.5) (Carbamoyl-phosphate synthetase ammonia chain)
BP1468	BP1468	1.38749	0.0256094	0.0916849	Uncharacterized protein
BP1481	leuC	1.71306	0.000287616	0.00327824	3-isopropylmalate dehydratase large subunit (EC 4.2.1.33) (Alpha-IPM isomerase) (IPMI) (Isopropylmalate isomerase)
BP1482	leuD	1.53549	0.00294226	0.0194468	3-isopropylmalate dehydratase small subunit 2, EC 4.2.1.33
BP1483	leuB	1.47545	0.00226298	0.0157109	3-isopropylmalate dehydrogenase (EC 1.1.1.85) (3-IPM-DH) (Beta-IPM dehydrogenase) (IMDH)
BP1489	BP1489	-5.59836	0.00189409	0.0138541	Putative membrane protein
BP1499	gshB	-1.98321	0.00602351	0.0318924	Glutathione synthetase (EC 6.3.2.3) (GSH synthetase) (GSH-S) (GSHase) (Glutathione synthase)
BP1583	amn	1.35924	0.0211352	0.0814646	AMP nucleosidase (EC 3.2.2.4)
BP1606	fpr	1.45037	0.00817719	0.0404895	Ferredoxin--NADP reductase (EC 1.18.1.2)
BP1616	dps	1.47015	1.88317e-07	5.3936e-06	Putative DNA-binding protein
BP1746	BP1746	1.26135	0.00498203	0.0281522	Putative peptidoglycan-binding protein
BP1753	ileS	-1.09248	0.0211548	0.0814646	Isoleucine--tRNA ligase (EC 6.1.1.5) (Isoleucyl-tRNA synthetase) (IleRS)
BP1758	BP1758	1.46802	2.88994e-06	6.32954e-05	Probable fatty acid desaturase
BP1770	cspA	1.66037	1.20252e-09	6.71608e-08	Cold shock-like protein CspA
BP1776	clpX	1.00519	0.00152936	0.0119322	ATP-dependent Clp protease ATP-binding subunit ClpX
BP1777	lon	1.28434	3.5828e-06	7.41109e-05	Lon protease (EC 3.4.21.53) (ATP-dependent protease La)
BP1797	ptpA	2.34332	4.02883e-12	3.75017e-10	Low molecular weight protein-tyrosine-phosphatase (EC 3.1.3.48)
BP1799	iscS	1.69825	0.000201789	0.00250442	Cysteine desulfurase IscS (EC 2.8.1.7)
BP1817	ascD	-2.01565	0.00473121	0.0271014	CDP-6-deoxy-L-threo-D-glycero-4-hexulose-3-dehy drase reductase (EC 1.17.1.-)
BP1836	alaS	-1.12307	0.00130235	0.0108562	Alanine--tRNA ligase (EC 6.1.1.7) (Alanyl-tRNA synthetase) (AlaRS)
BP1840	rimM	-1.57492	0.00289331	0.0192371	Ribosome maturation factor RimM
BP1883	fimD	-1.89259	0.00735371	0.0370394	Protein FhaE
BP1913	ask	-1.46735	0.00580843	0.0311924	Aspartokinase (EC 2.7.2.4)
BP2050	rpmG	-2.74875	0.00904516	0.0437378	50S ribosomal protein L33
BP2052	BP2052	-5.73629	0.0011598	0.0099654	Bcr/CflA family efflux transporter
BP2075	BP2075	-1.65807	0.0265522	0.0947567	Putative efflux system inner membrane protein
BP2076	BP2076	-1.06591	0.0185265	0.0749787	Efflux pump membrane transporter
BP2102	BP2102	1.01194	0.0131128	0.0567714	Putative lysR-family transcriptional regulator
BP2105	BP2105	7.66673	4.65011e-06	9.2753e-05	Transposase
BP2167	BP2167	1.37437	0.0119591	0.0532203	Putative integral membrane protein
BP2172	BP2172	-2.51406	0.000233376	0.0027732	Cbb3-type cytochrome c oxidase subunit
BP2173	BP2173	-1.65875	0.00514821	0.0288972	Putative ferredoxin
BP2174	BP2174	-2.50728	0.0180847	0.0734568	Putative lipoprotein
BP2193	hfq	1.1399	0.0212819	0.0814646	RNA-binding protein Hfq
BP2195	engA	-1.50858	0.0242245	0.0887173	GTPase Der (GTP-binding protein EngA)
BP2203	valS	-1.95651	0.00377907	0.0226947	Valine--tRNA ligase (EC 6.1.1.9) (Valyl-tRNA synthetase) (ValRS)
BP2214	BP2214	-6.21034	0.0143561	0.0607416	Transposase
BP2216	BP2216	3.12328	1.31583e-08	5.06822e-07	Putative transcriptional regulator (MarR family)
BP2224	bapA	-2.16254	0.00948852	0.0456839	Putative autotransporter
BP2235	bscC	-5.99529	0.000425766	0.00452934	Putative type III secretion protein
BP2237	bscU	-5.7963	0.000973633	0.00892289	Putative type III secretion protein
BP2249	bscI	-5.35516	0.00458857	0.0264197	Putative type III secretion protein
BP2253	bopD	-1.81265	0.0160461	0.0666299	Putative outer protein D
BP2264	bscF	-5.41566	0.00364547	0.0222513	Putative type III secretion protein
BP2282	BP2282	1.22915	0.00571253	0.0311263	Protease HtpX homolog (EC 3.4.24.-)
BP2315	vag8	-1.3953	0.00085138	0.00807931	Autotransporter
BP2331	BP2331	-2.09406	0.00302728	0.0196743	Putative transferase
BP2374	BP2374	2.74685	2.85962e-19	4.56314e-17	Uncharacterized protein
BP2394	BP2394	-5.40271	0.00391284	0.0232481	Putative binding-protein-dependent transport permease
BP2420	BP2420	-5.90215	0.00124299	0.0105183	Putative integral membrane protein
BP2434	mucD	1.43616	2.68923e-09	1.25161e-07	Periplasmic serine endoprotease DegP-like (EC 3.4.21.107)
BP2435	mucB	1.56679	4.26432e-07	1.03549e-05	Putative sigma factor regulatory protein
BP2436	BP2436	1.82436	3.17501e-08	1.14403e-06	Putative membrane protein
BP2440	acpP	1.16142	0.00725446	0.0368329	Acyl carrier protein (ACP)
BP2441	fabG	-1.11533	0.00591196	0.0315964	3-oxoacyl-[acyl-carrier protein] reductase (EC 1.1.1.100)
BP2443	fabH	-1.27131	0.0248078	0.0896772	3-oxoacyl-[acyl-carrier-protein] synthase 3 (EC 2.3.1.180) (3-oxoacyl-[acyl-carrier-protein] synthase III) (Beta-ketoacyl-ACP synthase III) (KAS III)
BP2444	BP2444	-1.49921	0.000158815	0.00203904	Phosphate acyltransferase (EC 2.3.1.274) (Acyl-ACP phosphotransacylase) (Acyl-[acyl-carrier-protein]--phosphate acyltransferase) (Phosphate-acyl-ACP acyltransferase)
BP2446	BP2446	-5.58979	0.00233706	0.0160153	Uncharacterized protein
BP2501	BP2501	1.44212	0.0279326	0.0978685	Protein GrpE (HSP-70 cofactor)
BP2503	hemH	-3.04138	0.00209967	0.0148439	Ferrochelatase (EC 4.99.1.1) (Heme synthase) (Protoheme ferro-lyase)
BP2543	metE	-1.74224	6.90609e-12	5.56207e-10	5-methyltetrahydropteroyltriglutamate--homocysteine methyltransferase (EC 2.1.1.14) (Cobalamin-independent methionine synthase) (Methionine synthase, vitamin-B12 independent isozyme)
BP2571	BP2571	1.71366	0.00020788	0.00252393	Putative transcriptional regulatory protein
BP2576	rpmI	-1.63951	0.00273923	0.0183217	50S ribosomal protein L35
BP2632	BP2632	1.36183	0.00148123	0.0117343	Putative GTP-binding protein
BP2633	BP2633	1.26946	0.00315493	0.0202532	Possible exonuclease
BP2652	BP2652	1.38314	0.0118294	0.0531694	Putative exported protein
BP2672	BP2672	8.56091	6.76082e-06	0.000130204	Transposase
BP2712	BP2712	1.09485	0.00845974	0.0414453	Putative exported protein
BP2713	BP2713	1.27618	0.0286712	0.0994587	Putative hydrolase
BP2720	BP2720	1.89444	4.13315e-06	8.39406e-05	Putative TetR-family transcriptional regulator
BP2751	BP2751	1.25099	0.0111523	0.0512637	Putative membrane protein
BP2752	BP2752	1.71547	2.55116e-05	0.000407093	Putative exported protein
BP2753	clpA	1.64025	1.87597e-11	1.30966e-09	ATP-dependent clp protease ATP-binding
BP2754	pbp	1.51394	6.35892e-05	0.000943276	Penicillin-binding protein
BP2757	BP2757	3.31768	7.39835e-06	0.000137733	Putative cold-shock protein
BP2785	BP2785	-1.50541	0.0246194	0.0895512	Putative aminotransferase (EC 2.6.1.17)
BP2793	rplI	-1.16536	0.00626544	0.0327033	50S ribosomal protein L9
BP2796	rpsF	-1.88916	7.88698e-05	0.00112946	30S ribosomal protein S6
BP2804	BP2804	-2.63177	0.0118481	0.0531694	Putative iron-sulfur protein
BP2808	BP2808	1.83684	1.4124e-07	4.26391e-06	UPF0324 membrane protein BP2808
BP2810	BP2810	1.28503	0.0219736	0.0829206	Putative hydrolase
BP2811	fadD	1.2246	0.020937	0.0814243	Long-chain-fatty-acid--CoA ligase (EC 6.2.1.3)
BP2818	BP2818	-2.94719	0.00323778	0.0205488	Lipoprotein
BP2839	BP2839	2.19278	7.71667e-06	0.000141304	Exported protein, conserved
BP2848	BP2848	-5.79112	0.0217643	0.0824091	Transposase
BP2852	BP2852	-6.92527	0.0013905	0.0115051	Transposase
BP2871	BP2871	2.72468	8.46806e-16	1.18235e-13	Uncharacterized protein
BP2873	BP2873	2.55955	5.45739e-09	2.43836e-07	Putative exported protein
BP2892	BP2892	-1.83196	0.0074186	0.0371595	Probable membrane transporter protein
BP2911	bph3	2.23419	1.57377e-09	7.99048e-08	Putative DNA-binding protein (Histone)
BP2930	cyoD	-2.57021	0.00191103	0.0138612	Cytochrome 0 ubiquinol oxidase
BP2953	BP2953	1.29344	0.00201365	0.0144183	Uncharacterized protein
BP2958	BP2958	2.3168	3.1939e-22	7.13517e-20	Putative iron-sulfur cluster insertion protein ErpA
BP2959	BP2959	1.31793	0.00447661	0.0260436	Putative integral membrane protein
BP2961	rpsI	-2.00287	2.74029e-08	1.0203e-06	30S ribosomal protein S9
BP2962	rplM	-1.51634	1.43175e-09	7.61554e-08	50S ribosomal protein L13
BP2993	BP2993	-2.78687	0.000273109	0.00316862	Putative carbohydrate kinase
BP3000	mpl	-2.4749	0.0209939	0.0814243	UDP-N-acetylmuramate--L-alanyl-gamma-D-glutamyl-meso-2,6-diaminoheptandioate ligase (EC 6.3.2.45) (Murein peptide ligase) (UDP-N-acetylmuramate:L-alanyl-gamma-D-glutamyl-meso-diaminopimelate ligase)
BP3007	BP3007	1.29083	0.0105552	0.0497814	Gamma-glutamylcyclotransferase (EC 4.3.2.-)
BP3011	BP3011	2.07613	2.7659e-07	7.35598e-06	Uncharacterized protein
BP3013	BP3013	-1.80012	0.00610636	0.0320225	Glyoxalase-like_dom domain-containing protein
BP3014	secA	-1.06366	0.00153424	0.0119322	Protein translocase subunit SecA
BP3018	ftsZ	-1.17709	0.00253629	0.0171699	Cell division protein FtsZ
BP3031	mraZ	1.6254	0.00302952	0.0196743	Transcriptional regulator MraZ
BP3085	dksA	-1.97829	0.021296	0.0814646	RNA polymerase-binding transcription factor DksA
BP3088	BP3088	1.45931	0.00166386	0.0125577	Putative exported protein
BP3125	prsA	-1.23972	0.00759072	0.0378519	Ribose-phosphate pyrophosphokinase (RPPK) (EC 2.7.6.1) (5-phospho-D-ribosyl alpha-1-diphosphate) (Phosphoribosyl diphosphate synthase) (Phosphoribosyl pyrophosphate synthase) (P-Rib-PP synthase) (PRPP synthase) (PRPPase)
BP3130	BP3130	1.73118	0.000893989	0.00839148	Putative cyclase
BP3131	BP3131	1.98113	0.000603456	0.00607262	Putative oxygenase
BP3147	BP3147	-2.46214	0.0279499	0.0978685	Putative glycosyltranferase
BP3151	BP3151	1.24914	0.000630173	0.00628485	Probable glycosyltransferase
BP3213	gloB	1.49486	0.0010923	0.00973938	Hydroxyacylglutathione hydrolase (EC 3.1.2.6) (Glyoxalase II) (Glx II)
BP3215	fabI	1.30804	0.0118525	0.0531694	Enoyl-[acyl-carrier-protein] reductase [NADH] (EC 1.3.1.9)
BP3223	BP3223	1.53385	0.0128018	0.0558578	Two-component sensor kinase
BP3226	glnS	-1.89914	0.0101321	0.0484909	Glutamine--tRNA ligase (EC 6.1.1.18) (Glutaminyl-tRNA synthetase) (GlnRS)
BP3231	osmB	1.75977	0.000490876	0.00517272	Osmotically inducible lipoprotein B
BP3282	atpB	-7.08012	4.21301e-07	1.03549e-05	ATP synthase subunit a (ATP synthase F0 sector subunit a) (F-ATPase subunit 6)
BP3283	atpE	-2.49721	0.000275162	0.00316862	ATP synthase subunit c (ATP synthase F(0) sector subunit c) (F-type ATPase subunit c) (F-ATPase subunit c) (Lipid-binding protein)
BP3285	atpH	-2.60886	0.000122504	0.00164864	ATP synthase subunit delta (ATP synthase F(1) sector subunit delta) (F-type ATPase subunit delta) (F-ATPase subunit delta)
BP3286	atpA	-1.82916	7.93279e-08	2.46137e-06	ATP synthase subunit alpha (EC 7.1.2.2) (ATP synthase F1 sector subunit alpha) (F-ATPase subunit alpha)
BP3287	atpG	-1.35327	0.00141886	0.0116535	ATP synthase gamma chain (ATP synthase F1 sector gamma subunit) (F-ATPase gamma subunit)
BP3289	atpC	-2.23228	0.00157462	0.012047	ATP synthase epsilon chain (ATP synthase F1 sector epsilon subunit) (F-ATPase epsilon subunit)
BP3302	BP3302	2.20203	6.13015e-25	2.28246e-22	Uncharacterized protein
BP3303	BP3303	1.84062	0.000974568	0.00892289	ADP-dependent (S)-NAD(P)H-hydrate dehydratase (EC 4.2.1.136) (ADP-dependent NAD(P)HX dehydratase)
BP3320	BP3320	1.4993	0.00384243	0.0229518	Uncharacterized protein
BP3402	BP3402	1.33222	0.0067828	0.0349142	Putative exported protein
BP3414	BP3414	1.69907	0.000102626	0.00142611	tRNA-dihydrouridine synthase B (EC 1.3.1.-)
BP3432	cysI	-2.40276	0.00143518	0.0117014	Putative sulfite reductase (EC 1.8.7.1)
BP3434	BP3434	-1.73966	0.0198324	0.0788542	Putative exported protein
BP3435	BP3435	-4.84616	0.0166452	0.0686078	Uncharacterized protein
BP3441	BP3441	2.77872	1.78559e-11	1.30966e-09	Phasin_2 domain-containing protein
BP3494	brkA	-1.1708	1.0605e-10	6.96809e-09	BrkA autotransporter [Cleaved into: Serum resistance protein BrkA; BrkA translocator]
BP3506	BP3506	1.20554	0.00819215	0.0404895	Isochorismatase domain-containing protein
BP3522	BP3522	-1.14968	0.0225551	0.0839803	Putative membrane protein
BP3555	BP3555	-1.53995	0.0224142	0.0837995	Putative acetyltransferase
BP3563	BP3563	1.70396	0.00189479	0.0138541	Probable intracellular septation protein A
BP3580	BP3580	1.34316	0.00333644	0.0209371	Intracellular PHB depolymerase
BP3608	rpsL	-4.81214	3.26105e-10	1.91715e-08	30S ribosomal protein S12
BP3610	fusA	-1.38505	2.03284e-07	5.67671e-06	Elongation factor G (EF-G)
BP3612	rpsJ	-1.11853	0.0120886	0.053494	30S ribosomal protein S10
BP3613	rplC	-2.34496	2.14568e-10	1.33151e-08	50S ribosomal protein L3
BP3616	rplB	-1.16894	0.000528538	0.00546645	50S ribosomal protein L2
BP3618	rplV	-2.70972	9.58016e-06	0.000169858	50S ribosomal protein L22
BP3619	rpsC	-1.42227	7.06559e-06	0.000133767	30S ribosomal protein S3
BP3622	rpsQ	-1.50322	0.008771	0.0427826	30S ribosomal protein S17
BP3624	BP3624	1.6542	0.000177014	0.00224687	Putative aldehyde dehydrogenase
BP3626	rplN	-1.10727	0.00569782	0.0311263	50S ribosomal protein L14
BP3627	rplX	-1.24043	0.0196705	0.0787526	50S ribosomal protein L24
BP3628	rplE	-1.60195	0.00010184	0.00142611	50S ribosomal protein L5
BP3630	rpsH	-1.9025	0.000103416	0.00142611	30S ribosomal protein S8
BP3631	rplF	-1.77072	2.6697e-05	0.000420008	50S ribosomal protein L6
BP3632	rplR	-3.72644	6.66597e-05	0.000966999	50S ribosomal protein L18
BP3633	rpsE	-1.57386	0.000132915	0.00176746	30S ribosomal protein S5
BP3634	rpmD	-1.76012	0.0202312	0.0798525	50S ribosomal protein L30
BP3635	rplO	-1.4472	1.30505e-05	0.000227772	50S ribosomal protein L15
BP3636	secY	-1.75653	2.98122e-06	6.40389e-05	Protein translocase subunit SecY
BP3639	rpsM	-1.77162	0.00268159	0.0180442	30S ribosomal protein S13
BP3640	rpsK	-1.61432	0.0108279	0.0499782	30S ribosomal protein S11
BP3641	rpsD	-1.98673	2.22172e-05	0.00035966	30S ribosomal protein S4
BP3642	rpoA	-1.57505	0.000767906	0.0074587	DNA-directed RNA polymerase subunit alpha (RNAP subunit alpha) (EC 2.7.7.6) (RNA polymerase subunit alpha) (Transcriptase subunit alpha)
BP3643	rplQ	-1.9317	4.1546e-08	1.44053e-06	50S ribosomal protein L17
BP3646	BP3646	2.10883	2.84591e-07	7.39274e-06	Thiol:disulfide interchange protein DsbD (EC 1.8.1.8) (Protein-disulfide reductase) (Disulfide reductase)
BP3661	BP3661	-5.35183	0.00434207	0.0255268	Putative transport protein
BP3747	BP3747	1.24575	0.00895404	0.0434855	3',5'-cyclic adenosine monophosphate phosphodiesterase CpdA (3',5'-cyclic AMP phosphodiesterase) (cAMP phosphodiesterase) (EC 3.1.4.53)
BP3748	rpoH	2.67093	1.29035e-23	3.60332e-21	RNA polymerase sigma factor RpoH (RNA polymerase sigma-32 factor)
BP3752	BP3752	2.42128	4.66843e-07	1.1095e-05	Uncharacterized protein
BP3758	BP3758	-1.97388	0.0217267	0.0824091	Putative membrane protein
BP3772	hisA	1.20494	0.00109862	0.00973938	1-(5-phosphoribosyl)-5-[(5-phosphoribosylamino)methylideneamino] imidazole-4-carboxamide isomerase (EC 5.3.1.16) (Phosphoribosylformimino-5-aminoimidazole carboxamide ribotide isomerase)
BP3800	BP3800	1.26108	0.00207221	0.014743	Putative membrane protein
BP3801	BP3801	1.33633	0.00371038	0.0224027	G domain-containing protein
BP3815	BP3815	1.65404	0.0190379	0.0767702	HlyD family secretion protein
BP3867	BP3867	-1.51752	0.0129672	0.0563594	Putative exported protein
BP3869	BP3869	-1.88669	0.0138345	0.0592861	Putative membrane protein. Also similar to BP3051, 42.886% identity (43.776% ungapped) in 492 aa overlap
ERS005128_02079	sucA	1.3707	1.50863e-05	0.000255323	2-oxoglutarate dehydrogenase E1 component, EC 1.2.4.2

## Sheet: S4B
Table S4B
List of B. pertussis genes significantly modulated (|log2FC| ≥ 1; corrected p-value < 0.1) between the time points T3 and T2
gene ID	gene name	log2FC	p-value	corrected p-value	annotation
BP2414	BP2414	4.65361	2.96136e-29	7.34418e-27	hypothetical protein
BP1152	BP1152	4.01627	3.20211e-14	1.98531e-12	exported protein
BP0135	BP0135	3.68339	1.88398e-08	4.24752e-07	LysR family transcriptional regulator
BP0209	BP0209	3.58167	7.9977e-08	1.52571e-06	GntR family transcriptional regulator
BP0823	BP0823	3.34595	5.61705e-17	4.64342e-15	transcriptional regulator
BP2626	BP2626	3.28237	1.36005e-08	3.37293e-07	hypothetical protein
BP1798	BP1798	2.96423	1.15332e-10	3.57531e-09	DNA-binding protein
BP2468	vrg-6	2.90552	5.52778e-08	1.14241e-06	virulence protein
BP1799	iscS	2.73002	1.76835e-11	7.30916e-10	cysteine desulfurase
BP1736	BP1736	2.55042	2.13802e-05	0.000220929	exported protein
BP1738	BP1738	2.51193	1.86042e-05	0.000200602	hypothetical protein
BP2546	recA	2.43587	7.38486e-07	1.22096e-05	recombinase A
BP1803	hscA	2.17298	5.6003e-05	0.000514398	chaperone protein HscA
BP0666	glmS	2.08347	8.76862e-05	0.000701489	glucosamine--fructose-6-phosphate aminotransferase
BP0893	BP0893	1.87158	5.92166e-06	7.666e-05	hypothetical protein
BP2216	BP2216	1.803	4.72526e-05	0.000450717	MarR family transcriptional regulator
BP2935	BP2935	1.79762	0.00014463	0.00105494	two component system histidine kinase
BP1320	BP1320	1.767	0.000404383	0.00257146	hypothetical protein
BP2374	BP2374	1.66848	5.77274e-11	2.0452e-09	hypothetical protein
BP1321	pdxK	1.66805	7.85523e-05	0.000649366	pyridoxine kinase
BP3748	rpoH	1.48267	1.24173e-07	2.19964e-06	RNA polymerase sigma factor RpoH
BP3213	gloB	1.46049	1.58401e-05	0.000178561	hydroxyacylglutathione hydrolase
BP0572	BP0572	1.35569	0.000300508	0.00207017	two component system response regulator
BP2193	hfq	1.35254	0.0202805	0.0571542	RNA-binding protein Hfq
BP2960	argC	1.34211	0.000492351	0.00305257	N-acetyl-gamma-glutamyl-phosphate reductase
BP2808	BP2808	1.31674	0.000192024	0.00136063	hypothetical protein
BP1121	aceE	1.25816	0.0096473	0.0329139	pyruvate dehydrogenase subunit E1
BP3302	BP3302	1.19819	7.61989e-12	3.77947e-10	hypothetical protein
BP2434	mucD	-1.00055	0.0071182	0.0280256	serine protease
BP2985	bpH1	-1.12433	1.40937e-06	2.1165e-05	histone protein
BP1054	prn	-1.18741	0.00551092	0.0231645	pertactin autotransporter
BP3494	brkA	-1.44291	6.18226e-06	7.666e-05	BrkA autotransporter
BP0795	pnp	-1.67372	0.00299978	0.0140367	polyribonucleotide nucleotidyltransferase
BP0015	rpoB	-1.6802	0.0106718	0.0352882	DNA-directed RNA polymerase subunit beta
BP0950	rpsA	-1.71168	0.000114995	0.000864202	30S ribosomal protein S1
BP1876	bvgR	-1.72325	0.00740728	0.0282616	regulatory protein BvgR
BP3610	fusA	-1.80337	0.00192436	0.00994255	elongation factor G
BP0216	sphB1	-1.80394	0.0101121	0.0338891	autotransporter subtilisin-like protease
BP0141	BP0141	-1.81905	0.0126925	0.0398449	iron-sulfur binding oxidase
BP3791	ptlD	-1.85162	0.00493664	0.0211084	type IV secretion system protein
BP0665	BP0665	-1.94044	0.00441971	0.0198849	thymidine diphosphoglucose 4%2C6-dehydratase
BP1126	odhL	-2.02176	0.00124064	0.00683729	2-oxoglutarate dehydrogenase complex subunit dihydrolipoamide
BP3395	BP3395	-2.0535	0.00268151	0.0130161	ATP-dependent RNA helicase
BP0016	rpoC	-2.1095	7.23692e-05	0.000618882	DNA-directed RNA polymerase subunit beta'
BP0011	rplA	-2.4549	0.0034141	0.0156796	50S ribosomal protein L1
BP2751	BP2751	-2.67033	0.000704318	0.00406212	membrane protein
BP3790	ptlC	-2.71325	1.45083e-06	2.1165e-05	type IV secretion system protein
BP1201	tcfA	-3.27259	6.41573e-09	1.76789e-07	tracheal colonization factor
BP3785	ptxD	-3.28166	0.00128291	0.00691654	pertussis toxin subunit 4
BP3786	ptxE	-3.28786	0.00061317	0.00370893	pertussis toxin subunit 5
BP3787	ptxC	-3.53683	2.39287e-06	3.29684e-05	pertussis toxin subunit 3
BP3124	rplY	-3.75732	3.21754e-05	0.00031918	50S ribosomal protein L25/general stress Ctc
BP3491	ndh	-5.33078	0.000319936	0.00214444	NADH dehydrogenase
BP2437	sigE	1.56458	0.00665052	0.0274888	RNA polymerase sigma factor RpoE
BP1229	BP1229	1.12704	0.00870751	0.0312966	exported protein
