# Supplementary material for: Transcriptional profiling of human macrophages during infection with Bordetella pertussis
Source: RNA Biol. 2020 Feb 19;17(5):731–42. doi: 10.1080/15476286.2020.1727694 (PMC7237194; doi:10.1080/15476286.2020.1727694)
Supplement: Supplemental Material [file krnb-17-05-1727694-s001.zip › Supplementary information/Table S5 final.xlsx]

## Sheet: Sheet1
Table S5.
List of primers used in the study for RT-qPCR analysis
THP-1 gene product and name		Oligonucleotide sequence (5`->3`)*		Amplicon size (bp)
interleukin 10	IL10	F:	GTGATGCCCCAAGCTGAGA	138
		R:	CACGGCCTTGCTCTTGTTTT
interleukin 23	IL23	F:	GCCTTCTCTGCTCCCTGATA	119
		R:	GACTGAGGCTTGGAATCTGC
suppressor of cytokine signaling 3	SOCS3	F:	AGATCCCCCTGGTGTTGAG	115
		R:	GGCAGCTGGGTGACTTTCT
nuclear factor kappa B subunit 1	NFKB1	F:	CTGAGTCCTGCTCCTTCCA	105
		R:	TGCTTCGGTGTAGCCCATT
lysosomal associated membrane protein 3	LAMP3	F:	CCCCACCAGCTCATACAACT	93
		R:	CTGGAAGGGTGGTCTGGTTA
signal transducer and activator of transcription 4	STAT4	F:	GGAAATGAGGGCTGTCACATG	110
		R:	ACAGGCAATGAGCTGGTCTC
adenosine A2a recepto	ADORA2A	F:	TGGCCTGTCTCTTTGAGGATG	100
		R:	TAGACACCCAGCATGAGCAG
baculoviral IAP repeat containing protein 3	BIRC3	F:	ATGAATGGACAGCCCTGAAGA	125
		R:	GAATGCTGCACAGAGACCAAG
actin beta	ACTB	F:	ATTGCCGACAGGATGCAGAA	150
		R:	GCTGATCCACATCTGCTGGAA
B. pertussis gene product and name		Oligonucleotide sequence (5`->3`)*		Amplicon size (bp)
virulence repressed gene Vrg6	vrg6	F:	GCTGCCGGACTCATGCTCTC	80
		R:	TACACCACGCCCGGAATGC
cysteine dioxygenase	BP2871	F:	CTCTACGCCCATCCGCTG	89
		R:	CAGGTGAAATGGCCATGCAC
pertactin	prn	F:	GAACAACCAGTCCATCGTCAAG	187
		R:	CGACGACGTGACACTGCC
autotransporter Vag8	vag8	F:	CGGGCTCGTATGTGGATGG	93
		R:	CTTCAGGTCGGTCGTGCG
ribosome-binding factor A	rbfA	F:	GCATGCCAAGGTGTATTTCACG	125
		R:	TGGGAACAGTATGGATGTGCAG
* F, forward primer; R, reverse primer
